# Supplementary material for: Inflammatory microbes and genes as potential biomarkers of Parkinson’s disease
Source: NPJ Biofilms Microbiomes. 2022 Dec 24;8:101. doi: 10.1038/s41522-022-00367-z (PMC9789082; doi:10.1038/s41522-022-00367-z)
Supplement: Supplementary file 2 — Supplementary tables [file 41522_2022_367_MOESM2_ESM.xlsx]

## Sheet: Supplementary Table1
Table S1. Sample details
ID	Type	BioProject	Database	Primer	Amplified region	Instrument	Country	Institution	Healthy control (After quality control)	Parkinson (After quality control )	Reference (doi)	Taxonomic classifier
A1	16S rRNA	PRJNA601994	National Center for Biotechnology Information (SRA)	515F (5′-GTGCCAGCMGCCGCGGTAA-3′) and 806R (5′-GGACTACHVGGGTWTCTAAT-3′)	v4	Illumina MiSeq	USA	UNIVERSITY OF ALABAMA AT BIRMINGHAM	285	483	10.1038/s41531-020-0112-6	SILVA v132, NCBI 16S rRNA gene sequence database
A2	16S rRNA	ERP016332	European Nucleotide Archive (ENA)	515F (5′-GTGCCAGCMGCCGCGGTAA-3′) and 806R (5′-GGACTACHVGGGTWTCTAAT-3′)	V4	Illumina MiSeq	USA	UNIVERSITY OF CALIFORNIA SAN DIEGO MICROBIOME INIT	107	165	10.1002/mds.26942	Ribosomal Database Project classifier
A3	16S rRNA	PRJNA510730	National Center for Biotechnology Information (SRA)	341F (5′ CCTACGGGNGGCWGCAG 3′) and 785R (5′ GACTACHVGGGTATCTAATCC 3′)	v3-v4	Illumina MiSeq	Italy	UNIVERSITY OF ROME TOR VERGATA	84	118	10.1016/j.parkreldis.2019.06.003	GreenGenes 13.8
A4	16S rRNA	PRJNA391524	National Center for Biotechnology Information (SRA)	341F (5′ CCTACGGGNGGCWGCAG 3′) and 806R (5′-GGACTACHVGGGTWTCTAAT-3′)	v3-v4	Illumina MiSeq	China	RUIJIN HOSPITAL, SHANGHAI JIAO TONG UNIVERSITY SCHOOL OF MEDICINE	35	35	10.1016/j.bbi.2018.02.016	Ribosomal Database Project classifier
A5	16S rRNA	PRJEB27564	European Nucleotide Archive (ENA)	341F (5′ CCTACGGGNGGCWGCAG 3′) and 785R(5′ GACTACHVGGGTATCTAATCC 3′)	v3-v4	Illumina MiSeq	Finland	INSTITUTE OF BIOTECHNOLOGY, UNIVERSITY OF HELSINKI	128	131	10.1016/j.ebiom.2019.05.064	Ribosomal Database Project classifier
A6	16S rRNA	PRJEB30615	European Nucleotide Archive (ENA)	520F (5′-AYTGGGYDTAAAGNG-3′) and 907R (5′-CCGTCAATTCMTTTRAGTTT-3′)	v4-v5	Illumina MiSeq	Germany	FURTWANGEN UNIVERSITY	98	146	10.1038/s41531-019-0100-x	SILVA database release 128
A7	16S rRNA	PRJEB36138	European Nucleotide Archive (ENA)	341F (5′ CCTACGGGNGGCWGCAG 3′) and 785R(5′ GACTACHVGGGTATCTAATCC 3′)	V3-V4	Illumina MiSeq	Italy	UNIVERSITY OF CAGLIARI	0	56	10.1016/j.ijbiomac.2020.09.056	Greengenes_13.8
A8	16S rRNA	PRJNA742875	National Center for Biotechnology Information (SRA)	341F (5′ CCTACGGGNGGCWGCAG 3′) and 785R(5′ GACTACHVGGGTATCTAATCC 3′)	V3-V4	Illumina MiSeq	Korea	CHUNLAB.INC	83	86	10.1038/s41531-022-00351-6	A web-based EzBioCloud microbiome taxonomic profile tool (https://www.ezbiocloud.net/contents/16smtp)
A9	16S rRNA	PRJNA594156	National Center for Biotechnology Information (SRA)	515F (5’-GTGCCAGCMGCCGCGGTAA-3’) and 806R (5’-GGACTACHVHHHTWTCTAAT-3’)	v4	Illumina MiSeq	Canada	UNIVERSITY OF BRITISH COLUMBIA	76	153	10.1002/mds.28052	Greengenes_13.8
M1	Shotgun sequencing	PRJNA433459	National Center for Biotechnology Information (SRA)	Not applicable	Not applicable	HiSeq X Ten	China	RUIJIN HOSPITAL, SHANGHAI JIAO TONG UNIVERSITY SCHOOL OF MEDICINE	40	40	10.1093/brain/awaa201	Kraken2 database
M2	Shotgun sequencing	PRJNA743718	National Center for Biotechnology Information (SRA)	Not applicable	Not applicable	Illumina NovaSeq 6000	Korea	CHUNLAB.INC	74	82	10.1038/s41531-022-00351-6	Kraken2 database

## Sheet: Supplementary Table2
Table S2. OTU table
ID	Tax
otu1	k__Bacteria; p__Actinobacteria; c__Actinobacteria; o__Actinomycetales; f__; g__; s__
otu2	k__Bacteria; p__Actinobacteria; c__Actinobacteria; o__Actinomycetales; f__; g__; s__
otu3	k__Bacteria; p__Actinobacteria; c__Actinobacteria; o__Actinomycetales; f__; g__; s__
otu4	k__Bacteria; p__Actinobacteria; c__Actinobacteria; o__Actinomycetales; f__Actinomycetaceae; g__Actinobaculum; s__
otu5	k__Bacteria; p__Actinobacteria; c__Actinobacteria; o__Actinomycetales; f__Actinomycetaceae; g__Actinomyces; s__
otu6	k__Bacteria; p__Actinobacteria; c__Actinobacteria; o__Actinomycetales; f__Actinomycetaceae; g__Actinomyces; s__
otu7	k__Bacteria; p__Actinobacteria; c__Actinobacteria; o__Actinomycetales; f__Actinomycetaceae; g__Actinomyces; s__
otu8	k__Bacteria; p__Actinobacteria; c__Actinobacteria; o__Actinomycetales; f__Actinomycetaceae; g__Actinomyces; s__
otu9	k__Bacteria; p__Actinobacteria; c__Actinobacteria; o__Actinomycetales; f__Actinomycetaceae; g__Actinomyces; s__
otu10	k__Bacteria; p__Actinobacteria; c__Actinobacteria; o__Actinomycetales; f__Actinomycetaceae; g__Actinomyces; s__
otu11	k__Bacteria; p__Actinobacteria; c__Actinobacteria; o__Actinomycetales; f__Actinomycetaceae; g__Actinomyces; s__
otu12	k__Bacteria; p__Actinobacteria; c__Actinobacteria; o__Actinomycetales; f__Actinomycetaceae; g__Actinomyces; s__
otu13	k__Bacteria; p__Actinobacteria; c__Actinobacteria; o__Actinomycetales; f__Actinomycetaceae; g__Actinomyces; s__
otu14	k__Bacteria; p__Actinobacteria; c__Actinobacteria; o__Actinomycetales; f__Actinomycetaceae; g__Actinomyces; s__
otu15	k__Bacteria; p__Actinobacteria; c__Actinobacteria; o__Actinomycetales; f__Actinomycetaceae; g__Actinomyces; s__europaeus
otu16	k__Bacteria; p__Actinobacteria; c__Actinobacteria; o__Actinomycetales; f__Actinomycetaceae; g__Mobiluncus; s__
otu17	k__Bacteria; p__Actinobacteria; c__Actinobacteria; o__Actinomycetales; f__Actinomycetaceae; g__Mobiluncus; s__
otu18	k__Bacteria; p__Actinobacteria; c__Actinobacteria; o__Actinomycetales; f__Actinomycetaceae; g__Trueperella; s__
otu19	k__Bacteria; p__Actinobacteria; c__Actinobacteria; o__Actinomycetales; f__Actinomycetaceae; g__Varibaculum; s__
otu20	k__Bacteria; p__Actinobacteria; c__Actinobacteria; o__Actinomycetales; f__Actinomycetaceae; g__Varibaculum; s__
otu21	k__Bacteria; p__Actinobacteria; c__Actinobacteria; o__Actinomycetales; f__Brevibacteriaceae; g__Brevibacterium; s__
otu22	k__Bacteria; p__Actinobacteria; c__Actinobacteria; o__Actinomycetales; f__Brevibacteriaceae; g__Brevibacterium; s__
otu23	k__Bacteria; p__Actinobacteria; c__Actinobacteria; o__Actinomycetales; f__Brevibacteriaceae; g__Brevibacterium; s__
otu24	k__Bacteria; p__Actinobacteria; c__Actinobacteria; o__Actinomycetales; f__Brevibacteriaceae; g__Brevibacterium; s__
otu25	k__Bacteria; p__Actinobacteria; c__Actinobacteria; o__Actinomycetales; f__Brevibacteriaceae; g__Brevibacterium; s__aureum
otu26	k__Bacteria; p__Actinobacteria; c__Actinobacteria; o__Actinomycetales; f__Corynebacteriaceae; g__Corynebacterium; s__
otu27	k__Bacteria; p__Actinobacteria; c__Actinobacteria; o__Actinomycetales; f__Corynebacteriaceae; g__Corynebacterium; s__
otu28	k__Bacteria; p__Actinobacteria; c__Actinobacteria; o__Actinomycetales; f__Corynebacteriaceae; g__Corynebacterium; s__
otu29	k__Bacteria; p__Actinobacteria; c__Actinobacteria; o__Actinomycetales; f__Corynebacteriaceae; g__Corynebacterium; s__
otu30	k__Bacteria; p__Actinobacteria; c__Actinobacteria; o__Actinomycetales; f__Corynebacteriaceae; g__Corynebacterium; s__
otu31	k__Bacteria; p__Actinobacteria; c__Actinobacteria; o__Actinomycetales; f__Corynebacteriaceae; g__Corynebacterium; s__
otu32	k__Bacteria; p__Actinobacteria; c__Actinobacteria; o__Actinomycetales; f__Corynebacteriaceae; g__Corynebacterium; s__
otu33	k__Bacteria; p__Actinobacteria; c__Actinobacteria; o__Actinomycetales; f__Corynebacteriaceae; g__Corynebacterium; s__
otu34	k__Bacteria; p__Actinobacteria; c__Actinobacteria; o__Actinomycetales; f__Corynebacteriaceae; g__Corynebacterium; s__
otu35	k__Bacteria; p__Actinobacteria; c__Actinobacteria; o__Actinomycetales; f__Corynebacteriaceae; g__Corynebacterium; s__
otu36	k__Bacteria; p__Actinobacteria; c__Actinobacteria; o__Actinomycetales; f__Corynebacteriaceae; g__Corynebacterium; s__
otu37	k__Bacteria; p__Actinobacteria; c__Actinobacteria; o__Actinomycetales; f__Corynebacteriaceae; g__Corynebacterium; s__
otu38	k__Bacteria; p__Actinobacteria; c__Actinobacteria; o__Actinomycetales; f__Corynebacteriaceae; g__Corynebacterium; s__
otu39	k__Bacteria; p__Actinobacteria; c__Actinobacteria; o__Actinomycetales; f__Corynebacteriaceae; g__Corynebacterium; s__
otu40	k__Bacteria; p__Actinobacteria; c__Actinobacteria; o__Actinomycetales; f__Corynebacteriaceae; g__Corynebacterium; s__
otu41	k__Bacteria; p__Actinobacteria; c__Actinobacteria; o__Actinomycetales; f__Corynebacteriaceae; g__Corynebacterium; s__
otu42	k__Bacteria; p__Actinobacteria; c__Actinobacteria; o__Actinomycetales; f__Corynebacteriaceae; g__Corynebacterium; s__
otu43	k__Bacteria; p__Actinobacteria; c__Actinobacteria; o__Actinomycetales; f__Corynebacteriaceae; g__Corynebacterium; s__
otu44	k__Bacteria; p__Actinobacteria; c__Actinobacteria; o__Actinomycetales; f__Corynebacteriaceae; g__Corynebacterium; s__
otu45	k__Bacteria; p__Actinobacteria; c__Actinobacteria; o__Actinomycetales; f__Corynebacteriaceae; g__Corynebacterium; s__simulans
otu46	k__Bacteria; p__Actinobacteria; c__Actinobacteria; o__Actinomycetales; f__Dermabacteraceae; g__Brachybacterium; s__conglomeratum
otu47	k__Bacteria; p__Actinobacteria; c__Actinobacteria; o__Actinomycetales; f__Microbacteriaceae; g__Microbacterium; s__
otu48	k__Bacteria; p__Actinobacteria; c__Actinobacteria; o__Actinomycetales; f__Microbacteriaceae; g__Pseudoclavibacter; s__bifida
otu49	k__Bacteria; p__Actinobacteria; c__Actinobacteria; o__Actinomycetales; f__Micrococcaceae; g__Arthrobacter; s__
otu50	k__Bacteria; p__Actinobacteria; c__Actinobacteria; o__Actinomycetales; f__Micrococcaceae; g__Arthrobacter; s__
otu51	k__Bacteria; p__Actinobacteria; c__Actinobacteria; o__Actinomycetales; f__Micrococcaceae; g__Kocuria; s__rhizophila
otu52	k__Bacteria; p__Actinobacteria; c__Actinobacteria; o__Actinomycetales; f__Micrococcaceae; g__Micrococcus; s__
otu53	k__Bacteria; p__Actinobacteria; c__Actinobacteria; o__Actinomycetales; f__Micrococcaceae; g__Rothia; s__dentocariosa
otu54	k__Bacteria; p__Actinobacteria; c__Actinobacteria; o__Actinomycetales; f__Micrococcaceae; g__Rothia; s__mucilaginosa
otu55	k__Bacteria; p__Actinobacteria; c__Actinobacteria; o__Actinomycetales; f__Micrococcaceae; g__Rothia; s__mucilaginosa
otu56	k__Bacteria; p__Actinobacteria; c__Actinobacteria; o__Actinomycetales; f__Micrococcaceae; g__Rothia; s__mucilaginosa
otu57	k__Bacteria; p__Actinobacteria; c__Actinobacteria; o__Actinomycetales; f__Nocardiaceae; g__Rhodococcus; s__
otu58	k__Bacteria; p__Actinobacteria; c__Actinobacteria; o__Actinomycetales; f__Nocardiaceae; g__Rhodococcus; s__globerulus
otu59	k__Bacteria; p__Actinobacteria; c__Actinobacteria; o__Actinomycetales; f__Nocardiopsaceae; g__Prauseria; s__
otu60	k__Bacteria; p__Actinobacteria; c__Actinobacteria; o__Actinomycetales; f__Promicromonosporaceae; g__Cellulosimicrobium; s__
otu61	k__Bacteria; p__Actinobacteria; c__Actinobacteria; o__Actinomycetales; f__Propionibacteriaceae; g__; s__
otu62	k__Bacteria; p__Actinobacteria; c__Actinobacteria; o__Actinomycetales; f__Propionibacteriaceae; g__Propionibacterium; s__
otu63	k__Bacteria; p__Actinobacteria; c__Actinobacteria; o__Actinomycetales; f__Sanguibacteraceae; g__Sanguibacter; s__
otu64	k__Bacteria; p__Actinobacteria; c__Actinobacteria; o__Actinomycetales; f__Streptomycetaceae; g__Streptomyces; s__
otu65	k__Bacteria; p__Actinobacteria; c__Actinobacteria; o__Actinomycetales; f__Streptomycetaceae; g__Streptomyces; s__
otu66	k__Bacteria; p__Actinobacteria; c__Actinobacteria; o__Actinomycetales; f__Streptomycetaceae; g__Streptomyces; s__
otu67	k__Bacteria; p__Actinobacteria; c__Actinobacteria; o__Bifidobacteriales; f__Bifidobacteriaceae; g__; s__
otu68	k__Bacteria; p__Actinobacteria; c__Actinobacteria; o__Bifidobacteriales; f__Bifidobacteriaceae; g__Alloscardovia; s__
otu69	k__Bacteria; p__Actinobacteria; c__Actinobacteria; o__Bifidobacteriales; f__Bifidobacteriaceae; g__Bifidobacterium; s__
otu70	k__Bacteria; p__Actinobacteria; c__Actinobacteria; o__Bifidobacteriales; f__Bifidobacteriaceae; g__Bifidobacterium; s__
otu71	k__Bacteria; p__Actinobacteria; c__Actinobacteria; o__Bifidobacteriales; f__Bifidobacteriaceae; g__Bifidobacterium; s__
otu72	k__Bacteria; p__Actinobacteria; c__Actinobacteria; o__Bifidobacteriales; f__Bifidobacteriaceae; g__Bifidobacterium; s__
otu73	k__Bacteria; p__Actinobacteria; c__Actinobacteria; o__Bifidobacteriales; f__Bifidobacteriaceae; g__Bifidobacterium; s__
otu74	k__Bacteria; p__Actinobacteria; c__Actinobacteria; o__Bifidobacteriales; f__Bifidobacteriaceae; g__Bifidobacterium; s__
otu75	k__Bacteria; p__Actinobacteria; c__Actinobacteria; o__Bifidobacteriales; f__Bifidobacteriaceae; g__Bifidobacterium; s__
otu76	k__Bacteria; p__Actinobacteria; c__Actinobacteria; o__Bifidobacteriales; f__Bifidobacteriaceae; g__Bifidobacterium; s__
otu77	k__Bacteria; p__Actinobacteria; c__Actinobacteria; o__Bifidobacteriales; f__Bifidobacteriaceae; g__Bifidobacterium; s__
otu78	k__Bacteria; p__Actinobacteria; c__Actinobacteria; o__Bifidobacteriales; f__Bifidobacteriaceae; g__Bifidobacterium; s__
otu79	k__Bacteria; p__Actinobacteria; c__Actinobacteria; o__Bifidobacteriales; f__Bifidobacteriaceae; g__Bifidobacterium; s__
otu80	k__Bacteria; p__Actinobacteria; c__Actinobacteria; o__Bifidobacteriales; f__Bifidobacteriaceae; g__Bifidobacterium; s__
otu81	k__Bacteria; p__Actinobacteria; c__Actinobacteria; o__Bifidobacteriales; f__Bifidobacteriaceae; g__Bifidobacterium; s__adolescentis
otu82	k__Bacteria; p__Actinobacteria; c__Actinobacteria; o__Bifidobacteriales; f__Bifidobacteriaceae; g__Bifidobacterium; s__adolescentis
otu83	k__Bacteria; p__Actinobacteria; c__Actinobacteria; o__Bifidobacteriales; f__Bifidobacteriaceae; g__Bifidobacterium; s__adolescentis
otu84	k__Bacteria; p__Actinobacteria; c__Actinobacteria; o__Bifidobacteriales; f__Bifidobacteriaceae; g__Bifidobacterium; s__adolescentis
otu85	k__Bacteria; p__Actinobacteria; c__Actinobacteria; o__Bifidobacteriales; f__Bifidobacteriaceae; g__Bifidobacterium; s__animalis
otu86	k__Bacteria; p__Actinobacteria; c__Actinobacteria; o__Bifidobacteriales; f__Bifidobacteriaceae; g__Bifidobacterium; s__bifidum
otu87	k__Bacteria; p__Actinobacteria; c__Actinobacteria; o__Bifidobacteriales; f__Bifidobacteriaceae; g__Bifidobacterium; s__longum
otu88	k__Bacteria; p__Actinobacteria; c__Actinobacteria; o__Bifidobacteriales; f__Bifidobacteriaceae; g__Bifidobacterium; s__longum
otu89	k__Bacteria; p__Actinobacteria; c__Actinobacteria; o__Bifidobacteriales; f__Bifidobacteriaceae; g__Bifidobacterium; s__pseudolongum
otu90	k__Bacteria; p__Actinobacteria; c__Actinobacteria; o__Bifidobacteriales; f__Bifidobacteriaceae; g__Gardnerella; s__
otu91	k__Bacteria; p__Actinobacteria; c__Coriobacteriia; o__Coriobacteriales; f__Coriobacteriaceae; g__; s__
otu92	k__Bacteria; p__Actinobacteria; c__Coriobacteriia; o__Coriobacteriales; f__Coriobacteriaceae; g__; s__
otu93	k__Bacteria; p__Actinobacteria; c__Coriobacteriia; o__Coriobacteriales; f__Coriobacteriaceae; g__; s__
otu94	k__Bacteria; p__Actinobacteria; c__Coriobacteriia; o__Coriobacteriales; f__Coriobacteriaceae; g__; s__
otu95	k__Bacteria; p__Actinobacteria; c__Coriobacteriia; o__Coriobacteriales; f__Coriobacteriaceae; g__; s__
otu96	k__Bacteria; p__Actinobacteria; c__Coriobacteriia; o__Coriobacteriales; f__Coriobacteriaceae; g__; s__
otu97	k__Bacteria; p__Actinobacteria; c__Coriobacteriia; o__Coriobacteriales; f__Coriobacteriaceae; g__; s__
otu98	k__Bacteria; p__Actinobacteria; c__Coriobacteriia; o__Coriobacteriales; f__Coriobacteriaceae; g__; s__
otu99	k__Bacteria; p__Actinobacteria; c__Coriobacteriia; o__Coriobacteriales; f__Coriobacteriaceae; g__; s__
otu100	k__Bacteria; p__Actinobacteria; c__Coriobacteriia; o__Coriobacteriales; f__Coriobacteriaceae; g__; s__
otu101	k__Bacteria; p__Actinobacteria; c__Coriobacteriia; o__Coriobacteriales; f__Coriobacteriaceae; g__; s__
otu102	k__Bacteria; p__Actinobacteria; c__Coriobacteriia; o__Coriobacteriales; f__Coriobacteriaceae; g__; s__
otu103	k__Bacteria; p__Actinobacteria; c__Coriobacteriia; o__Coriobacteriales; f__Coriobacteriaceae; g__; s__
otu104	k__Bacteria; p__Actinobacteria; c__Coriobacteriia; o__Coriobacteriales; f__Coriobacteriaceae; g__; s__
otu105	k__Bacteria; p__Actinobacteria; c__Coriobacteriia; o__Coriobacteriales; f__Coriobacteriaceae; g__; s__
otu106	k__Bacteria; p__Actinobacteria; c__Coriobacteriia; o__Coriobacteriales; f__Coriobacteriaceae; g__; s__
otu107	k__Bacteria; p__Actinobacteria; c__Coriobacteriia; o__Coriobacteriales; f__Coriobacteriaceae; g__; s__
otu108	k__Bacteria; p__Actinobacteria; c__Coriobacteriia; o__Coriobacteriales; f__Coriobacteriaceae; g__; s__
otu109	k__Bacteria; p__Actinobacteria; c__Coriobacteriia; o__Coriobacteriales; f__Coriobacteriaceae; g__; s__
otu110	k__Bacteria; p__Actinobacteria; c__Coriobacteriia; o__Coriobacteriales; f__Coriobacteriaceae; g__; s__
otu111	k__Bacteria; p__Actinobacteria; c__Coriobacteriia; o__Coriobacteriales; f__Coriobacteriaceae; g__; s__
otu112	k__Bacteria; p__Actinobacteria; c__Coriobacteriia; o__Coriobacteriales; f__Coriobacteriaceae; g__; s__
otu113	k__Bacteria; p__Actinobacteria; c__Coriobacteriia; o__Coriobacteriales; f__Coriobacteriaceae; g__; s__
otu114	k__Bacteria; p__Actinobacteria; c__Coriobacteriia; o__Coriobacteriales; f__Coriobacteriaceae; g__; s__
otu115	k__Bacteria; p__Actinobacteria; c__Coriobacteriia; o__Coriobacteriales; f__Coriobacteriaceae; g__Adlercreutzia; s__
otu116	k__Bacteria; p__Actinobacteria; c__Coriobacteriia; o__Coriobacteriales; f__Coriobacteriaceae; g__Atopobium; s__
otu117	k__Bacteria; p__Actinobacteria; c__Coriobacteriia; o__Coriobacteriales; f__Coriobacteriaceae; g__Atopobium; s__
otu118	k__Bacteria; p__Actinobacteria; c__Coriobacteriia; o__Coriobacteriales; f__Coriobacteriaceae; g__Atopobium; s__vaginae
otu119	k__Bacteria; p__Actinobacteria; c__Coriobacteriia; o__Coriobacteriales; f__Coriobacteriaceae; g__Collinsella; s__
otu120	k__Bacteria; p__Actinobacteria; c__Coriobacteriia; o__Coriobacteriales; f__Coriobacteriaceae; g__Collinsella; s__
otu121	k__Bacteria; p__Actinobacteria; c__Coriobacteriia; o__Coriobacteriales; f__Coriobacteriaceae; g__Collinsella; s__
otu122	k__Bacteria; p__Actinobacteria; c__Coriobacteriia; o__Coriobacteriales; f__Coriobacteriaceae; g__Collinsella; s__
otu123	k__Bacteria; p__Actinobacteria; c__Coriobacteriia; o__Coriobacteriales; f__Coriobacteriaceae; g__Collinsella; s__
otu124	k__Bacteria; p__Actinobacteria; c__Coriobacteriia; o__Coriobacteriales; f__Coriobacteriaceae; g__Collinsella; s__
otu125	k__Bacteria; p__Actinobacteria; c__Coriobacteriia; o__Coriobacteriales; f__Coriobacteriaceae; g__Collinsella; s__
otu126	k__Bacteria; p__Actinobacteria; c__Coriobacteriia; o__Coriobacteriales; f__Coriobacteriaceae; g__Collinsella; s__aerofaciens
otu127	k__Bacteria; p__Actinobacteria; c__Coriobacteriia; o__Coriobacteriales; f__Coriobacteriaceae; g__Collinsella; s__aerofaciens
otu128	k__Bacteria; p__Actinobacteria; c__Coriobacteriia; o__Coriobacteriales; f__Coriobacteriaceae; g__Collinsella; s__aerofaciens
otu129	k__Bacteria; p__Actinobacteria; c__Coriobacteriia; o__Coriobacteriales; f__Coriobacteriaceae; g__Collinsella; s__aerofaciens
otu130	k__Bacteria; p__Actinobacteria; c__Coriobacteriia; o__Coriobacteriales; f__Coriobacteriaceae; g__Collinsella; s__aerofaciens
otu131	k__Bacteria; p__Actinobacteria; c__Coriobacteriia; o__Coriobacteriales; f__Coriobacteriaceae; g__Collinsella; s__aerofaciens
otu132	k__Bacteria; p__Actinobacteria; c__Coriobacteriia; o__Coriobacteriales; f__Coriobacteriaceae; g__Collinsella; s__aerofaciens
otu133	k__Bacteria; p__Actinobacteria; c__Coriobacteriia; o__Coriobacteriales; f__Coriobacteriaceae; g__Collinsella; s__stercoris
otu134	k__Bacteria; p__Actinobacteria; c__Coriobacteriia; o__Coriobacteriales; f__Coriobacteriaceae; g__Collinsella; s__stercoris
otu135	k__Bacteria; p__Actinobacteria; c__Coriobacteriia; o__Coriobacteriales; f__Coriobacteriaceae; g__Eggerthella; s__
otu136	k__Bacteria; p__Actinobacteria; c__Coriobacteriia; o__Coriobacteriales; f__Coriobacteriaceae; g__Eggerthella; s__lenta
otu137	k__Bacteria; p__Actinobacteria; c__Coriobacteriia; o__Coriobacteriales; f__Coriobacteriaceae; g__Slackia; s__
otu138	k__Bacteria; p__Actinobacteria; c__Coriobacteriia; o__Coriobacteriales; f__Coriobacteriaceae; g__Slackia; s__
otu139	k__Bacteria; p__Actinobacteria; c__Coriobacteriia; o__Coriobacteriales; f__Coriobacteriaceae; g__Slackia; s__
otu140	k__Bacteria; p__Bacteroidetes; c__Bacteroidia; o__Bacteroidales; f__; g__; s__
otu141	k__Bacteria; p__Bacteroidetes; c__Bacteroidia; o__Bacteroidales; f__; g__; s__
otu142	k__Bacteria; p__Bacteroidetes; c__Bacteroidia; o__Bacteroidales; f__; g__; s__
otu143	k__Bacteria; p__Bacteroidetes; c__Bacteroidia; o__Bacteroidales; f__; g__; s__
otu144	k__Bacteria; p__Bacteroidetes; c__Bacteroidia; o__Bacteroidales; f__; g__; s__
otu145	k__Bacteria; p__Bacteroidetes; c__Bacteroidia; o__Bacteroidales; f__; g__; s__
otu146	k__Bacteria; p__Bacteroidetes; c__Bacteroidia; o__Bacteroidales; f__; g__; s__
otu147	k__Bacteria; p__Bacteroidetes; c__Bacteroidia; o__Bacteroidales; f__; g__; s__
otu148	k__Bacteria; p__Bacteroidetes; c__Bacteroidia; o__Bacteroidales; f__; g__; s__
otu149	k__Bacteria; p__Bacteroidetes; c__Bacteroidia; o__Bacteroidales; f__; g__; s__
otu150	k__Bacteria; p__Bacteroidetes; c__Bacteroidia; o__Bacteroidales; f__; g__; s__
otu151	k__Bacteria; p__Bacteroidetes; c__Bacteroidia; o__Bacteroidales; f__[Barnesiellaceae]; g__; s__
otu152	k__Bacteria; p__Bacteroidetes; c__Bacteroidia; o__Bacteroidales; f__[Barnesiellaceae]; g__; s__
otu153	k__Bacteria; p__Bacteroidetes; c__Bacteroidia; o__Bacteroidales; f__[Barnesiellaceae]; g__; s__
otu154	k__Bacteria; p__Bacteroidetes; c__Bacteroidia; o__Bacteroidales; f__[Barnesiellaceae]; g__; s__
otu155	k__Bacteria; p__Bacteroidetes; c__Bacteroidia; o__Bacteroidales; f__[Barnesiellaceae]; g__; s__
otu156	k__Bacteria; p__Bacteroidetes; c__Bacteroidia; o__Bacteroidales; f__[Barnesiellaceae]; g__; s__
otu157	k__Bacteria; p__Bacteroidetes; c__Bacteroidia; o__Bacteroidales; f__[Barnesiellaceae]; g__; s__
otu158	k__Bacteria; p__Bacteroidetes; c__Bacteroidia; o__Bacteroidales; f__[Barnesiellaceae]; g__; s__
otu159	k__Bacteria; p__Bacteroidetes; c__Bacteroidia; o__Bacteroidales; f__[Barnesiellaceae]; g__; s__
otu160	k__Bacteria; p__Bacteroidetes; c__Bacteroidia; o__Bacteroidales; f__[Barnesiellaceae]; g__; s__
otu161	k__Bacteria; p__Bacteroidetes; c__Bacteroidia; o__Bacteroidales; f__[Barnesiellaceae]; g__; s__
otu162	k__Bacteria; p__Bacteroidetes; c__Bacteroidia; o__Bacteroidales; f__[Barnesiellaceae]; g__; s__
otu163	k__Bacteria; p__Bacteroidetes; c__Bacteroidia; o__Bacteroidales; f__[Barnesiellaceae]; g__; s__
otu164	k__Bacteria; p__Bacteroidetes; c__Bacteroidia; o__Bacteroidales; f__[Barnesiellaceae]; g__; s__
otu165	k__Bacteria; p__Bacteroidetes; c__Bacteroidia; o__Bacteroidales; f__[Barnesiellaceae]; g__; s__
otu166	k__Bacteria; p__Bacteroidetes; c__Bacteroidia; o__Bacteroidales; f__[Barnesiellaceae]; g__; s__
otu167	k__Bacteria; p__Bacteroidetes; c__Bacteroidia; o__Bacteroidales; f__[Barnesiellaceae]; g__; s__
otu168	k__Bacteria; p__Bacteroidetes; c__Bacteroidia; o__Bacteroidales; f__[Barnesiellaceae]; g__; s__
otu169	k__Bacteria; p__Bacteroidetes; c__Bacteroidia; o__Bacteroidales; f__[Barnesiellaceae]; g__; s__
otu170	k__Bacteria; p__Bacteroidetes; c__Bacteroidia; o__Bacteroidales; f__[Barnesiellaceae]; g__Barnesiella; s__viscericola
otu171	k__Bacteria; p__Bacteroidetes; c__Bacteroidia; o__Bacteroidales; f__[Odoribacteraceae]; g__Butyricimonas; s__
otu172	k__Bacteria; p__Bacteroidetes; c__Bacteroidia; o__Bacteroidales; f__[Odoribacteraceae]; g__Butyricimonas; s__
otu173	k__Bacteria; p__Bacteroidetes; c__Bacteroidia; o__Bacteroidales; f__[Odoribacteraceae]; g__Butyricimonas; s__
otu174	k__Bacteria; p__Bacteroidetes; c__Bacteroidia; o__Bacteroidales; f__[Odoribacteraceae]; g__Butyricimonas; s__
otu175	k__Bacteria; p__Bacteroidetes; c__Bacteroidia; o__Bacteroidales; f__[Odoribacteraceae]; g__Butyricimonas; s__
otu176	k__Bacteria; p__Bacteroidetes; c__Bacteroidia; o__Bacteroidales; f__[Odoribacteraceae]; g__Butyricimonas; s__
otu177	k__Bacteria; p__Bacteroidetes; c__Bacteroidia; o__Bacteroidales; f__[Odoribacteraceae]; g__Butyricimonas; s__
otu178	k__Bacteria; p__Bacteroidetes; c__Bacteroidia; o__Bacteroidales; f__[Odoribacteraceae]; g__Butyricimonas; s__
otu179	k__Bacteria; p__Bacteroidetes; c__Bacteroidia; o__Bacteroidales; f__[Odoribacteraceae]; g__Butyricimonas; s__
otu180	k__Bacteria; p__Bacteroidetes; c__Bacteroidia; o__Bacteroidales; f__[Odoribacteraceae]; g__Butyricimonas; s__
otu181	k__Bacteria; p__Bacteroidetes; c__Bacteroidia; o__Bacteroidales; f__[Odoribacteraceae]; g__Odoribacter; s__
otu182	k__Bacteria; p__Bacteroidetes; c__Bacteroidia; o__Bacteroidales; f__[Odoribacteraceae]; g__Odoribacter; s__
otu183	k__Bacteria; p__Bacteroidetes; c__Bacteroidia; o__Bacteroidales; f__[Odoribacteraceae]; g__Odoribacter; s__
otu184	k__Bacteria; p__Bacteroidetes; c__Bacteroidia; o__Bacteroidales; f__[Odoribacteraceae]; g__Odoribacter; s__
otu185	k__Bacteria; p__Bacteroidetes; c__Bacteroidia; o__Bacteroidales; f__[Odoribacteraceae]; g__Odoribacter; s__
otu186	k__Bacteria; p__Bacteroidetes; c__Bacteroidia; o__Bacteroidales; f__[Odoribacteraceae]; g__Odoribacter; s__
otu187	k__Bacteria; p__Bacteroidetes; c__Bacteroidia; o__Bacteroidales; f__[Odoribacteraceae]; g__Odoribacter; s__
otu188	k__Bacteria; p__Bacteroidetes; c__Bacteroidia; o__Bacteroidales; f__[Odoribacteraceae]; g__Odoribacter; s__
otu189	k__Bacteria; p__Bacteroidetes; c__Bacteroidia; o__Bacteroidales; f__[Paraprevotellaceae]; g__; s__
otu190	k__Bacteria; p__Bacteroidetes; c__Bacteroidia; o__Bacteroidales; f__[Paraprevotellaceae]; g__; s__
otu191	k__Bacteria; p__Bacteroidetes; c__Bacteroidia; o__Bacteroidales; f__[Paraprevotellaceae]; g__; s__
otu192	k__Bacteria; p__Bacteroidetes; c__Bacteroidia; o__Bacteroidales; f__[Paraprevotellaceae]; g__; s__
otu193	k__Bacteria; p__Bacteroidetes; c__Bacteroidia; o__Bacteroidales; f__[Paraprevotellaceae]; g__[Prevotella]; s__
otu194	k__Bacteria; p__Bacteroidetes; c__Bacteroidia; o__Bacteroidales; f__[Paraprevotellaceae]; g__[Prevotella]; s__
otu195	k__Bacteria; p__Bacteroidetes; c__Bacteroidia; o__Bacteroidales; f__[Paraprevotellaceae]; g__[Prevotella]; s__
otu196	k__Bacteria; p__Bacteroidetes; c__Bacteroidia; o__Bacteroidales; f__[Paraprevotellaceae]; g__[Prevotella]; s__
otu197	k__Bacteria; p__Bacteroidetes; c__Bacteroidia; o__Bacteroidales; f__[Paraprevotellaceae]; g__[Prevotella]; s__
otu198	k__Bacteria; p__Bacteroidetes; c__Bacteroidia; o__Bacteroidales; f__[Paraprevotellaceae]; g__[Prevotella]; s__
otu199	k__Bacteria; p__Bacteroidetes; c__Bacteroidia; o__Bacteroidales; f__[Paraprevotellaceae]; g__[Prevotella]; s__
otu200	k__Bacteria; p__Bacteroidetes; c__Bacteroidia; o__Bacteroidales; f__[Paraprevotellaceae]; g__[Prevotella]; s__
otu201	k__Bacteria; p__Bacteroidetes; c__Bacteroidia; o__Bacteroidales; f__[Paraprevotellaceae]; g__[Prevotella]; s__
otu202	k__Bacteria; p__Bacteroidetes; c__Bacteroidia; o__Bacteroidales; f__[Paraprevotellaceae]; g__[Prevotella]; s__
otu203	k__Bacteria; p__Bacteroidetes; c__Bacteroidia; o__Bacteroidales; f__[Paraprevotellaceae]; g__[Prevotella]; s__
otu204	k__Bacteria; p__Bacteroidetes; c__Bacteroidia; o__Bacteroidales; f__[Paraprevotellaceae]; g__[Prevotella]; s__tannerae
otu205	k__Bacteria; p__Bacteroidetes; c__Bacteroidia; o__Bacteroidales; f__[Paraprevotellaceae]; g__[Prevotella]; s__tannerae
otu206	k__Bacteria; p__Bacteroidetes; c__Bacteroidia; o__Bacteroidales; f__[Paraprevotellaceae]; g__CF231; s__
otu207	k__Bacteria; p__Bacteroidetes; c__Bacteroidia; o__Bacteroidales; f__[Paraprevotellaceae]; g__Paraprevotella; s__
otu208	k__Bacteria; p__Bacteroidetes; c__Bacteroidia; o__Bacteroidales; f__[Paraprevotellaceae]; g__Paraprevotella; s__
otu209	k__Bacteria; p__Bacteroidetes; c__Bacteroidia; o__Bacteroidales; f__[Paraprevotellaceae]; g__Paraprevotella; s__
otu210	k__Bacteria; p__Bacteroidetes; c__Bacteroidia; o__Bacteroidales; f__[Paraprevotellaceae]; g__Paraprevotella; s__
otu211	k__Bacteria; p__Bacteroidetes; c__Bacteroidia; o__Bacteroidales; f__[Paraprevotellaceae]; g__YRC22; s__
otu212	k__Bacteria; p__Bacteroidetes; c__Bacteroidia; o__Bacteroidales; f__BA008; g__; s__
otu213	k__Bacteria; p__Bacteroidetes; c__Bacteroidia; o__Bacteroidales; f__Bacteroidaceae; g__Bacteroides; s__
otu214	k__Bacteria; p__Bacteroidetes; c__Bacteroidia; o__Bacteroidales; f__Bacteroidaceae; g__Bacteroides; s__
otu215	k__Bacteria; p__Bacteroidetes; c__Bacteroidia; o__Bacteroidales; f__Bacteroidaceae; g__Bacteroides; s__
otu216	k__Bacteria; p__Bacteroidetes; c__Bacteroidia; o__Bacteroidales; f__Bacteroidaceae; g__Bacteroides; s__
otu217	k__Bacteria; p__Bacteroidetes; c__Bacteroidia; o__Bacteroidales; f__Bacteroidaceae; g__Bacteroides; s__
otu218	k__Bacteria; p__Bacteroidetes; c__Bacteroidia; o__Bacteroidales; f__Bacteroidaceae; g__Bacteroides; s__
otu219	k__Bacteria; p__Bacteroidetes; c__Bacteroidia; o__Bacteroidales; f__Bacteroidaceae; g__Bacteroides; s__
otu220	k__Bacteria; p__Bacteroidetes; c__Bacteroidia; o__Bacteroidales; f__Bacteroidaceae; g__Bacteroides; s__
otu221	k__Bacteria; p__Bacteroidetes; c__Bacteroidia; o__Bacteroidales; f__Bacteroidaceae; g__Bacteroides; s__
otu222	k__Bacteria; p__Bacteroidetes; c__Bacteroidia; o__Bacteroidales; f__Bacteroidaceae; g__Bacteroides; s__
otu223	k__Bacteria; p__Bacteroidetes; c__Bacteroidia; o__Bacteroidales; f__Bacteroidaceae; g__Bacteroides; s__
otu224	k__Bacteria; p__Bacteroidetes; c__Bacteroidia; o__Bacteroidales; f__Bacteroidaceae; g__Bacteroides; s__
otu225	k__Bacteria; p__Bacteroidetes; c__Bacteroidia; o__Bacteroidales; f__Bacteroidaceae; g__Bacteroides; s__
otu226	k__Bacteria; p__Bacteroidetes; c__Bacteroidia; o__Bacteroidales; f__Bacteroidaceae; g__Bacteroides; s__
otu227	k__Bacteria; p__Bacteroidetes; c__Bacteroidia; o__Bacteroidales; f__Bacteroidaceae; g__Bacteroides; s__
otu228	k__Bacteria; p__Bacteroidetes; c__Bacteroidia; o__Bacteroidales; f__Bacteroidaceae; g__Bacteroides; s__
otu229	k__Bacteria; p__Bacteroidetes; c__Bacteroidia; o__Bacteroidales; f__Bacteroidaceae; g__Bacteroides; s__
otu230	k__Bacteria; p__Bacteroidetes; c__Bacteroidia; o__Bacteroidales; f__Bacteroidaceae; g__Bacteroides; s__
otu231	k__Bacteria; p__Bacteroidetes; c__Bacteroidia; o__Bacteroidales; f__Bacteroidaceae; g__Bacteroides; s__
otu232	k__Bacteria; p__Bacteroidetes; c__Bacteroidia; o__Bacteroidales; f__Bacteroidaceae; g__Bacteroides; s__
otu233	k__Bacteria; p__Bacteroidetes; c__Bacteroidia; o__Bacteroidales; f__Bacteroidaceae; g__Bacteroides; s__
otu234	k__Bacteria; p__Bacteroidetes; c__Bacteroidia; o__Bacteroidales; f__Bacteroidaceae; g__Bacteroides; s__
otu235	k__Bacteria; p__Bacteroidetes; c__Bacteroidia; o__Bacteroidales; f__Bacteroidaceae; g__Bacteroides; s__
otu236	k__Bacteria; p__Bacteroidetes; c__Bacteroidia; o__Bacteroidales; f__Bacteroidaceae; g__Bacteroides; s__
otu237	k__Bacteria; p__Bacteroidetes; c__Bacteroidia; o__Bacteroidales; f__Bacteroidaceae; g__Bacteroides; s__
otu238	k__Bacteria; p__Bacteroidetes; c__Bacteroidia; o__Bacteroidales; f__Bacteroidaceae; g__Bacteroides; s__
otu239	k__Bacteria; p__Bacteroidetes; c__Bacteroidia; o__Bacteroidales; f__Bacteroidaceae; g__Bacteroides; s__
otu240	k__Bacteria; p__Bacteroidetes; c__Bacteroidia; o__Bacteroidales; f__Bacteroidaceae; g__Bacteroides; s__
otu241	k__Bacteria; p__Bacteroidetes; c__Bacteroidia; o__Bacteroidales; f__Bacteroidaceae; g__Bacteroides; s__
otu242	k__Bacteria; p__Bacteroidetes; c__Bacteroidia; o__Bacteroidales; f__Bacteroidaceae; g__Bacteroides; s__
otu243	k__Bacteria; p__Bacteroidetes; c__Bacteroidia; o__Bacteroidales; f__Bacteroidaceae; g__Bacteroides; s__
otu244	k__Bacteria; p__Bacteroidetes; c__Bacteroidia; o__Bacteroidales; f__Bacteroidaceae; g__Bacteroides; s__
otu245	k__Bacteria; p__Bacteroidetes; c__Bacteroidia; o__Bacteroidales; f__Bacteroidaceae; g__Bacteroides; s__
otu246	k__Bacteria; p__Bacteroidetes; c__Bacteroidia; o__Bacteroidales; f__Bacteroidaceae; g__Bacteroides; s__
otu247	k__Bacteria; p__Bacteroidetes; c__Bacteroidia; o__Bacteroidales; f__Bacteroidaceae; g__Bacteroides; s__
otu248	k__Bacteria; p__Bacteroidetes; c__Bacteroidia; o__Bacteroidales; f__Bacteroidaceae; g__Bacteroides; s__
otu249	k__Bacteria; p__Bacteroidetes; c__Bacteroidia; o__Bacteroidales; f__Bacteroidaceae; g__Bacteroides; s__
otu250	k__Bacteria; p__Bacteroidetes; c__Bacteroidia; o__Bacteroidales; f__Bacteroidaceae; g__Bacteroides; s__
otu251	k__Bacteria; p__Bacteroidetes; c__Bacteroidia; o__Bacteroidales; f__Bacteroidaceae; g__Bacteroides; s__
otu252	k__Bacteria; p__Bacteroidetes; c__Bacteroidia; o__Bacteroidales; f__Bacteroidaceae; g__Bacteroides; s__
otu253	k__Bacteria; p__Bacteroidetes; c__Bacteroidia; o__Bacteroidales; f__Bacteroidaceae; g__Bacteroides; s__
otu254	k__Bacteria; p__Bacteroidetes; c__Bacteroidia; o__Bacteroidales; f__Bacteroidaceae; g__Bacteroides; s__
otu255	k__Bacteria; p__Bacteroidetes; c__Bacteroidia; o__Bacteroidales; f__Bacteroidaceae; g__Bacteroides; s__
otu256	k__Bacteria; p__Bacteroidetes; c__Bacteroidia; o__Bacteroidales; f__Bacteroidaceae; g__Bacteroides; s__
otu257	k__Bacteria; p__Bacteroidetes; c__Bacteroidia; o__Bacteroidales; f__Bacteroidaceae; g__Bacteroides; s__
otu258	k__Bacteria; p__Bacteroidetes; c__Bacteroidia; o__Bacteroidales; f__Bacteroidaceae; g__Bacteroides; s__
otu259	k__Bacteria; p__Bacteroidetes; c__Bacteroidia; o__Bacteroidales; f__Bacteroidaceae; g__Bacteroides; s__
otu260	k__Bacteria; p__Bacteroidetes; c__Bacteroidia; o__Bacteroidales; f__Bacteroidaceae; g__Bacteroides; s__
otu261	k__Bacteria; p__Bacteroidetes; c__Bacteroidia; o__Bacteroidales; f__Bacteroidaceae; g__Bacteroides; s__
otu262	k__Bacteria; p__Bacteroidetes; c__Bacteroidia; o__Bacteroidales; f__Bacteroidaceae; g__Bacteroides; s__
otu263	k__Bacteria; p__Bacteroidetes; c__Bacteroidia; o__Bacteroidales; f__Bacteroidaceae; g__Bacteroides; s__
otu264	k__Bacteria; p__Bacteroidetes; c__Bacteroidia; o__Bacteroidales; f__Bacteroidaceae; g__Bacteroides; s__
otu265	k__Bacteria; p__Bacteroidetes; c__Bacteroidia; o__Bacteroidales; f__Bacteroidaceae; g__Bacteroides; s__
otu266	k__Bacteria; p__Bacteroidetes; c__Bacteroidia; o__Bacteroidales; f__Bacteroidaceae; g__Bacteroides; s__
otu267	k__Bacteria; p__Bacteroidetes; c__Bacteroidia; o__Bacteroidales; f__Bacteroidaceae; g__Bacteroides; s__
otu268	k__Bacteria; p__Bacteroidetes; c__Bacteroidia; o__Bacteroidales; f__Bacteroidaceae; g__Bacteroides; s__
otu269	k__Bacteria; p__Bacteroidetes; c__Bacteroidia; o__Bacteroidales; f__Bacteroidaceae; g__Bacteroides; s__
otu270	k__Bacteria; p__Bacteroidetes; c__Bacteroidia; o__Bacteroidales; f__Bacteroidaceae; g__Bacteroides; s__
otu271	k__Bacteria; p__Bacteroidetes; c__Bacteroidia; o__Bacteroidales; f__Bacteroidaceae; g__Bacteroides; s__
otu272	k__Bacteria; p__Bacteroidetes; c__Bacteroidia; o__Bacteroidales; f__Bacteroidaceae; g__Bacteroides; s__
otu273	k__Bacteria; p__Bacteroidetes; c__Bacteroidia; o__Bacteroidales; f__Bacteroidaceae; g__Bacteroides; s__
otu274	k__Bacteria; p__Bacteroidetes; c__Bacteroidia; o__Bacteroidales; f__Bacteroidaceae; g__Bacteroides; s__
otu275	k__Bacteria; p__Bacteroidetes; c__Bacteroidia; o__Bacteroidales; f__Bacteroidaceae; g__Bacteroides; s__
otu276	k__Bacteria; p__Bacteroidetes; c__Bacteroidia; o__Bacteroidales; f__Bacteroidaceae; g__Bacteroides; s__
otu277	k__Bacteria; p__Bacteroidetes; c__Bacteroidia; o__Bacteroidales; f__Bacteroidaceae; g__Bacteroides; s__
otu278	k__Bacteria; p__Bacteroidetes; c__Bacteroidia; o__Bacteroidales; f__Bacteroidaceae; g__Bacteroides; s__
otu279	k__Bacteria; p__Bacteroidetes; c__Bacteroidia; o__Bacteroidales; f__Bacteroidaceae; g__Bacteroides; s__
otu280	k__Bacteria; p__Bacteroidetes; c__Bacteroidia; o__Bacteroidales; f__Bacteroidaceae; g__Bacteroides; s__
otu281	k__Bacteria; p__Bacteroidetes; c__Bacteroidia; o__Bacteroidales; f__Bacteroidaceae; g__Bacteroides; s__
otu282	k__Bacteria; p__Bacteroidetes; c__Bacteroidia; o__Bacteroidales; f__Bacteroidaceae; g__Bacteroides; s__
otu283	k__Bacteria; p__Bacteroidetes; c__Bacteroidia; o__Bacteroidales; f__Bacteroidaceae; g__Bacteroides; s__
otu284	k__Bacteria; p__Bacteroidetes; c__Bacteroidia; o__Bacteroidales; f__Bacteroidaceae; g__Bacteroides; s__
otu285	k__Bacteria; p__Bacteroidetes; c__Bacteroidia; o__Bacteroidales; f__Bacteroidaceae; g__Bacteroides; s__
otu286	k__Bacteria; p__Bacteroidetes; c__Bacteroidia; o__Bacteroidales; f__Bacteroidaceae; g__Bacteroides; s__
otu287	k__Bacteria; p__Bacteroidetes; c__Bacteroidia; o__Bacteroidales; f__Bacteroidaceae; g__Bacteroides; s__
otu288	k__Bacteria; p__Bacteroidetes; c__Bacteroidia; o__Bacteroidales; f__Bacteroidaceae; g__Bacteroides; s__
otu289	k__Bacteria; p__Bacteroidetes; c__Bacteroidia; o__Bacteroidales; f__Bacteroidaceae; g__Bacteroides; s__
otu290	k__Bacteria; p__Bacteroidetes; c__Bacteroidia; o__Bacteroidales; f__Bacteroidaceae; g__Bacteroides; s__
otu291	k__Bacteria; p__Bacteroidetes; c__Bacteroidia; o__Bacteroidales; f__Bacteroidaceae; g__Bacteroides; s__
otu292	k__Bacteria; p__Bacteroidetes; c__Bacteroidia; o__Bacteroidales; f__Bacteroidaceae; g__Bacteroides; s__
otu293	k__Bacteria; p__Bacteroidetes; c__Bacteroidia; o__Bacteroidales; f__Bacteroidaceae; g__Bacteroides; s__
otu294	k__Bacteria; p__Bacteroidetes; c__Bacteroidia; o__Bacteroidales; f__Bacteroidaceae; g__Bacteroides; s__
otu295	k__Bacteria; p__Bacteroidetes; c__Bacteroidia; o__Bacteroidales; f__Bacteroidaceae; g__Bacteroides; s__
otu296	k__Bacteria; p__Bacteroidetes; c__Bacteroidia; o__Bacteroidales; f__Bacteroidaceae; g__Bacteroides; s__
otu297	k__Bacteria; p__Bacteroidetes; c__Bacteroidia; o__Bacteroidales; f__Bacteroidaceae; g__Bacteroides; s__
otu298	k__Bacteria; p__Bacteroidetes; c__Bacteroidia; o__Bacteroidales; f__Bacteroidaceae; g__Bacteroides; s__
otu299	k__Bacteria; p__Bacteroidetes; c__Bacteroidia; o__Bacteroidales; f__Bacteroidaceae; g__Bacteroides; s__
otu300	k__Bacteria; p__Bacteroidetes; c__Bacteroidia; o__Bacteroidales; f__Bacteroidaceae; g__Bacteroides; s__
otu301	k__Bacteria; p__Bacteroidetes; c__Bacteroidia; o__Bacteroidales; f__Bacteroidaceae; g__Bacteroides; s__
otu302	k__Bacteria; p__Bacteroidetes; c__Bacteroidia; o__Bacteroidales; f__Bacteroidaceae; g__Bacteroides; s__
otu303	k__Bacteria; p__Bacteroidetes; c__Bacteroidia; o__Bacteroidales; f__Bacteroidaceae; g__Bacteroides; s__
otu304	k__Bacteria; p__Bacteroidetes; c__Bacteroidia; o__Bacteroidales; f__Bacteroidaceae; g__Bacteroides; s__
otu305	k__Bacteria; p__Bacteroidetes; c__Bacteroidia; o__Bacteroidales; f__Bacteroidaceae; g__Bacteroides; s__
otu306	k__Bacteria; p__Bacteroidetes; c__Bacteroidia; o__Bacteroidales; f__Bacteroidaceae; g__Bacteroides; s__
otu307	k__Bacteria; p__Bacteroidetes; c__Bacteroidia; o__Bacteroidales; f__Bacteroidaceae; g__Bacteroides; s__
otu308	k__Bacteria; p__Bacteroidetes; c__Bacteroidia; o__Bacteroidales; f__Bacteroidaceae; g__Bacteroides; s__
otu309	k__Bacteria; p__Bacteroidetes; c__Bacteroidia; o__Bacteroidales; f__Bacteroidaceae; g__Bacteroides; s__
otu310	k__Bacteria; p__Bacteroidetes; c__Bacteroidia; o__Bacteroidales; f__Bacteroidaceae; g__Bacteroides; s__
otu311	k__Bacteria; p__Bacteroidetes; c__Bacteroidia; o__Bacteroidales; f__Bacteroidaceae; g__Bacteroides; s__
otu312	k__Bacteria; p__Bacteroidetes; c__Bacteroidia; o__Bacteroidales; f__Bacteroidaceae; g__Bacteroides; s__
otu313	k__Bacteria; p__Bacteroidetes; c__Bacteroidia; o__Bacteroidales; f__Bacteroidaceae; g__Bacteroides; s__
otu314	k__Bacteria; p__Bacteroidetes; c__Bacteroidia; o__Bacteroidales; f__Bacteroidaceae; g__Bacteroides; s__
otu315	k__Bacteria; p__Bacteroidetes; c__Bacteroidia; o__Bacteroidales; f__Bacteroidaceae; g__Bacteroides; s__
otu316	k__Bacteria; p__Bacteroidetes; c__Bacteroidia; o__Bacteroidales; f__Bacteroidaceae; g__Bacteroides; s__
otu317	k__Bacteria; p__Bacteroidetes; c__Bacteroidia; o__Bacteroidales; f__Bacteroidaceae; g__Bacteroides; s__
otu318	k__Bacteria; p__Bacteroidetes; c__Bacteroidia; o__Bacteroidales; f__Bacteroidaceae; g__Bacteroides; s__
otu319	k__Bacteria; p__Bacteroidetes; c__Bacteroidia; o__Bacteroidales; f__Bacteroidaceae; g__Bacteroides; s__
otu320	k__Bacteria; p__Bacteroidetes; c__Bacteroidia; o__Bacteroidales; f__Bacteroidaceae; g__Bacteroides; s__
otu321	k__Bacteria; p__Bacteroidetes; c__Bacteroidia; o__Bacteroidales; f__Bacteroidaceae; g__Bacteroides; s__
otu322	k__Bacteria; p__Bacteroidetes; c__Bacteroidia; o__Bacteroidales; f__Bacteroidaceae; g__Bacteroides; s__
otu323	k__Bacteria; p__Bacteroidetes; c__Bacteroidia; o__Bacteroidales; f__Bacteroidaceae; g__Bacteroides; s__
otu324	k__Bacteria; p__Bacteroidetes; c__Bacteroidia; o__Bacteroidales; f__Bacteroidaceae; g__Bacteroides; s__
otu325	k__Bacteria; p__Bacteroidetes; c__Bacteroidia; o__Bacteroidales; f__Bacteroidaceae; g__Bacteroides; s__
otu326	k__Bacteria; p__Bacteroidetes; c__Bacteroidia; o__Bacteroidales; f__Bacteroidaceae; g__Bacteroides; s__
otu327	k__Bacteria; p__Bacteroidetes; c__Bacteroidia; o__Bacteroidales; f__Bacteroidaceae; g__Bacteroides; s__
otu328	k__Bacteria; p__Bacteroidetes; c__Bacteroidia; o__Bacteroidales; f__Bacteroidaceae; g__Bacteroides; s__
otu329	k__Bacteria; p__Bacteroidetes; c__Bacteroidia; o__Bacteroidales; f__Bacteroidaceae; g__Bacteroides; s__
otu330	k__Bacteria; p__Bacteroidetes; c__Bacteroidia; o__Bacteroidales; f__Bacteroidaceae; g__Bacteroides; s__
otu331	k__Bacteria; p__Bacteroidetes; c__Bacteroidia; o__Bacteroidales; f__Bacteroidaceae; g__Bacteroides; s__
otu332	k__Bacteria; p__Bacteroidetes; c__Bacteroidia; o__Bacteroidales; f__Bacteroidaceae; g__Bacteroides; s__
otu333	k__Bacteria; p__Bacteroidetes; c__Bacteroidia; o__Bacteroidales; f__Bacteroidaceae; g__Bacteroides; s__
otu334	k__Bacteria; p__Bacteroidetes; c__Bacteroidia; o__Bacteroidales; f__Bacteroidaceae; g__Bacteroides; s__
otu335	k__Bacteria; p__Bacteroidetes; c__Bacteroidia; o__Bacteroidales; f__Bacteroidaceae; g__Bacteroides; s__
otu336	k__Bacteria; p__Bacteroidetes; c__Bacteroidia; o__Bacteroidales; f__Bacteroidaceae; g__Bacteroides; s__
otu337	k__Bacteria; p__Bacteroidetes; c__Bacteroidia; o__Bacteroidales; f__Bacteroidaceae; g__Bacteroides; s__
otu338	k__Bacteria; p__Bacteroidetes; c__Bacteroidia; o__Bacteroidales; f__Bacteroidaceae; g__Bacteroides; s__
otu339	k__Bacteria; p__Bacteroidetes; c__Bacteroidia; o__Bacteroidales; f__Bacteroidaceae; g__Bacteroides; s__
otu340	k__Bacteria; p__Bacteroidetes; c__Bacteroidia; o__Bacteroidales; f__Bacteroidaceae; g__Bacteroides; s__
otu341	k__Bacteria; p__Bacteroidetes; c__Bacteroidia; o__Bacteroidales; f__Bacteroidaceae; g__Bacteroides; s__
otu342	k__Bacteria; p__Bacteroidetes; c__Bacteroidia; o__Bacteroidales; f__Bacteroidaceae; g__Bacteroides; s__
otu343	k__Bacteria; p__Bacteroidetes; c__Bacteroidia; o__Bacteroidales; f__Bacteroidaceae; g__Bacteroides; s__
otu344	k__Bacteria; p__Bacteroidetes; c__Bacteroidia; o__Bacteroidales; f__Bacteroidaceae; g__Bacteroides; s__
otu345	k__Bacteria; p__Bacteroidetes; c__Bacteroidia; o__Bacteroidales; f__Bacteroidaceae; g__Bacteroides; s__
otu346	k__Bacteria; p__Bacteroidetes; c__Bacteroidia; o__Bacteroidales; f__Bacteroidaceae; g__Bacteroides; s__
otu347	k__Bacteria; p__Bacteroidetes; c__Bacteroidia; o__Bacteroidales; f__Bacteroidaceae; g__Bacteroides; s__
otu348	k__Bacteria; p__Bacteroidetes; c__Bacteroidia; o__Bacteroidales; f__Bacteroidaceae; g__Bacteroides; s__
otu349	k__Bacteria; p__Bacteroidetes; c__Bacteroidia; o__Bacteroidales; f__Bacteroidaceae; g__Bacteroides; s__
otu350	k__Bacteria; p__Bacteroidetes; c__Bacteroidia; o__Bacteroidales; f__Bacteroidaceae; g__Bacteroides; s__
otu351	k__Bacteria; p__Bacteroidetes; c__Bacteroidia; o__Bacteroidales; f__Bacteroidaceae; g__Bacteroides; s__
otu352	k__Bacteria; p__Bacteroidetes; c__Bacteroidia; o__Bacteroidales; f__Bacteroidaceae; g__Bacteroides; s__
otu353	k__Bacteria; p__Bacteroidetes; c__Bacteroidia; o__Bacteroidales; f__Bacteroidaceae; g__Bacteroides; s__
otu354	k__Bacteria; p__Bacteroidetes; c__Bacteroidia; o__Bacteroidales; f__Bacteroidaceae; g__Bacteroides; s__
otu355	k__Bacteria; p__Bacteroidetes; c__Bacteroidia; o__Bacteroidales; f__Bacteroidaceae; g__Bacteroides; s__
otu356	k__Bacteria; p__Bacteroidetes; c__Bacteroidia; o__Bacteroidales; f__Bacteroidaceae; g__Bacteroides; s__
otu357	k__Bacteria; p__Bacteroidetes; c__Bacteroidia; o__Bacteroidales; f__Bacteroidaceae; g__Bacteroides; s__
otu358	k__Bacteria; p__Bacteroidetes; c__Bacteroidia; o__Bacteroidales; f__Bacteroidaceae; g__Bacteroides; s__
otu359	k__Bacteria; p__Bacteroidetes; c__Bacteroidia; o__Bacteroidales; f__Bacteroidaceae; g__Bacteroides; s__
otu360	k__Bacteria; p__Bacteroidetes; c__Bacteroidia; o__Bacteroidales; f__Bacteroidaceae; g__Bacteroides; s__
otu361	k__Bacteria; p__Bacteroidetes; c__Bacteroidia; o__Bacteroidales; f__Bacteroidaceae; g__Bacteroides; s__
otu362	k__Bacteria; p__Bacteroidetes; c__Bacteroidia; o__Bacteroidales; f__Bacteroidaceae; g__Bacteroides; s__
otu363	k__Bacteria; p__Bacteroidetes; c__Bacteroidia; o__Bacteroidales; f__Bacteroidaceae; g__Bacteroides; s__
otu364	k__Bacteria; p__Bacteroidetes; c__Bacteroidia; o__Bacteroidales; f__Bacteroidaceae; g__Bacteroides; s__
otu365	k__Bacteria; p__Bacteroidetes; c__Bacteroidia; o__Bacteroidales; f__Bacteroidaceae; g__Bacteroides; s__
otu366	k__Bacteria; p__Bacteroidetes; c__Bacteroidia; o__Bacteroidales; f__Bacteroidaceae; g__Bacteroides; s__
otu367	k__Bacteria; p__Bacteroidetes; c__Bacteroidia; o__Bacteroidales; f__Bacteroidaceae; g__Bacteroides; s__
otu368	k__Bacteria; p__Bacteroidetes; c__Bacteroidia; o__Bacteroidales; f__Bacteroidaceae; g__Bacteroides; s__
otu369	k__Bacteria; p__Bacteroidetes; c__Bacteroidia; o__Bacteroidales; f__Bacteroidaceae; g__Bacteroides; s__
otu370	k__Bacteria; p__Bacteroidetes; c__Bacteroidia; o__Bacteroidales; f__Bacteroidaceae; g__Bacteroides; s__
otu371	k__Bacteria; p__Bacteroidetes; c__Bacteroidia; o__Bacteroidales; f__Bacteroidaceae; g__Bacteroides; s__
otu372	k__Bacteria; p__Bacteroidetes; c__Bacteroidia; o__Bacteroidales; f__Bacteroidaceae; g__Bacteroides; s__
otu373	k__Bacteria; p__Bacteroidetes; c__Bacteroidia; o__Bacteroidales; f__Bacteroidaceae; g__Bacteroides; s__
otu374	k__Bacteria; p__Bacteroidetes; c__Bacteroidia; o__Bacteroidales; f__Bacteroidaceae; g__Bacteroides; s__
otu375	k__Bacteria; p__Bacteroidetes; c__Bacteroidia; o__Bacteroidales; f__Bacteroidaceae; g__Bacteroides; s__
otu376	k__Bacteria; p__Bacteroidetes; c__Bacteroidia; o__Bacteroidales; f__Bacteroidaceae; g__Bacteroides; s__
otu377	k__Bacteria; p__Bacteroidetes; c__Bacteroidia; o__Bacteroidales; f__Bacteroidaceae; g__Bacteroides; s__
otu378	k__Bacteria; p__Bacteroidetes; c__Bacteroidia; o__Bacteroidales; f__Bacteroidaceae; g__Bacteroides; s__
otu379	k__Bacteria; p__Bacteroidetes; c__Bacteroidia; o__Bacteroidales; f__Bacteroidaceae; g__Bacteroides; s__
otu380	k__Bacteria; p__Bacteroidetes; c__Bacteroidia; o__Bacteroidales; f__Bacteroidaceae; g__Bacteroides; s__
otu381	k__Bacteria; p__Bacteroidetes; c__Bacteroidia; o__Bacteroidales; f__Bacteroidaceae; g__Bacteroides; s__
otu382	k__Bacteria; p__Bacteroidetes; c__Bacteroidia; o__Bacteroidales; f__Bacteroidaceae; g__Bacteroides; s__
otu383	k__Bacteria; p__Bacteroidetes; c__Bacteroidia; o__Bacteroidales; f__Bacteroidaceae; g__Bacteroides; s__
otu384	k__Bacteria; p__Bacteroidetes; c__Bacteroidia; o__Bacteroidales; f__Bacteroidaceae; g__Bacteroides; s__
otu385	k__Bacteria; p__Bacteroidetes; c__Bacteroidia; o__Bacteroidales; f__Bacteroidaceae; g__Bacteroides; s__
otu386	k__Bacteria; p__Bacteroidetes; c__Bacteroidia; o__Bacteroidales; f__Bacteroidaceae; g__Bacteroides; s__
otu387	k__Bacteria; p__Bacteroidetes; c__Bacteroidia; o__Bacteroidales; f__Bacteroidaceae; g__Bacteroides; s__
otu388	k__Bacteria; p__Bacteroidetes; c__Bacteroidia; o__Bacteroidales; f__Bacteroidaceae; g__Bacteroides; s__
otu389	k__Bacteria; p__Bacteroidetes; c__Bacteroidia; o__Bacteroidales; f__Bacteroidaceae; g__Bacteroides; s__
otu390	k__Bacteria; p__Bacteroidetes; c__Bacteroidia; o__Bacteroidales; f__Bacteroidaceae; g__Bacteroides; s__
otu391	k__Bacteria; p__Bacteroidetes; c__Bacteroidia; o__Bacteroidales; f__Bacteroidaceae; g__Bacteroides; s__
otu392	k__Bacteria; p__Bacteroidetes; c__Bacteroidia; o__Bacteroidales; f__Bacteroidaceae; g__Bacteroides; s__
otu393	k__Bacteria; p__Bacteroidetes; c__Bacteroidia; o__Bacteroidales; f__Bacteroidaceae; g__Bacteroides; s__
otu394	k__Bacteria; p__Bacteroidetes; c__Bacteroidia; o__Bacteroidales; f__Bacteroidaceae; g__Bacteroides; s__
otu395	k__Bacteria; p__Bacteroidetes; c__Bacteroidia; o__Bacteroidales; f__Bacteroidaceae; g__Bacteroides; s__
otu396	k__Bacteria; p__Bacteroidetes; c__Bacteroidia; o__Bacteroidales; f__Bacteroidaceae; g__Bacteroides; s__
otu397	k__Bacteria; p__Bacteroidetes; c__Bacteroidia; o__Bacteroidales; f__Bacteroidaceae; g__Bacteroides; s__
otu398	k__Bacteria; p__Bacteroidetes; c__Bacteroidia; o__Bacteroidales; f__Bacteroidaceae; g__Bacteroides; s__
otu399	k__Bacteria; p__Bacteroidetes; c__Bacteroidia; o__Bacteroidales; f__Bacteroidaceae; g__Bacteroides; s__
otu400	k__Bacteria; p__Bacteroidetes; c__Bacteroidia; o__Bacteroidales; f__Bacteroidaceae; g__Bacteroides; s__
otu401	k__Bacteria; p__Bacteroidetes; c__Bacteroidia; o__Bacteroidales; f__Bacteroidaceae; g__Bacteroides; s__
otu402	k__Bacteria; p__Bacteroidetes; c__Bacteroidia; o__Bacteroidales; f__Bacteroidaceae; g__Bacteroides; s__
otu403	k__Bacteria; p__Bacteroidetes; c__Bacteroidia; o__Bacteroidales; f__Bacteroidaceae; g__Bacteroides; s__
otu404	k__Bacteria; p__Bacteroidetes; c__Bacteroidia; o__Bacteroidales; f__Bacteroidaceae; g__Bacteroides; s__
otu405	k__Bacteria; p__Bacteroidetes; c__Bacteroidia; o__Bacteroidales; f__Bacteroidaceae; g__Bacteroides; s__
otu406	k__Bacteria; p__Bacteroidetes; c__Bacteroidia; o__Bacteroidales; f__Bacteroidaceae; g__Bacteroides; s__
otu407	k__Bacteria; p__Bacteroidetes; c__Bacteroidia; o__Bacteroidales; f__Bacteroidaceae; g__Bacteroides; s__
otu408	k__Bacteria; p__Bacteroidetes; c__Bacteroidia; o__Bacteroidales; f__Bacteroidaceae; g__Bacteroides; s__
otu409	k__Bacteria; p__Bacteroidetes; c__Bacteroidia; o__Bacteroidales; f__Bacteroidaceae; g__Bacteroides; s__
otu410	k__Bacteria; p__Bacteroidetes; c__Bacteroidia; o__Bacteroidales; f__Bacteroidaceae; g__Bacteroides; s__
otu411	k__Bacteria; p__Bacteroidetes; c__Bacteroidia; o__Bacteroidales; f__Bacteroidaceae; g__Bacteroides; s__
otu412	k__Bacteria; p__Bacteroidetes; c__Bacteroidia; o__Bacteroidales; f__Bacteroidaceae; g__Bacteroides; s__
otu413	k__Bacteria; p__Bacteroidetes; c__Bacteroidia; o__Bacteroidales; f__Bacteroidaceae; g__Bacteroides; s__
otu414	k__Bacteria; p__Bacteroidetes; c__Bacteroidia; o__Bacteroidales; f__Bacteroidaceae; g__Bacteroides; s__
otu415	k__Bacteria; p__Bacteroidetes; c__Bacteroidia; o__Bacteroidales; f__Bacteroidaceae; g__Bacteroides; s__
otu416	k__Bacteria; p__Bacteroidetes; c__Bacteroidia; o__Bacteroidales; f__Bacteroidaceae; g__Bacteroides; s__
otu417	k__Bacteria; p__Bacteroidetes; c__Bacteroidia; o__Bacteroidales; f__Bacteroidaceae; g__Bacteroides; s__
otu418	k__Bacteria; p__Bacteroidetes; c__Bacteroidia; o__Bacteroidales; f__Bacteroidaceae; g__Bacteroides; s__
otu419	k__Bacteria; p__Bacteroidetes; c__Bacteroidia; o__Bacteroidales; f__Bacteroidaceae; g__Bacteroides; s__
otu420	k__Bacteria; p__Bacteroidetes; c__Bacteroidia; o__Bacteroidales; f__Bacteroidaceae; g__Bacteroides; s__
otu421	k__Bacteria; p__Bacteroidetes; c__Bacteroidia; o__Bacteroidales; f__Bacteroidaceae; g__Bacteroides; s__
otu422	k__Bacteria; p__Bacteroidetes; c__Bacteroidia; o__Bacteroidales; f__Bacteroidaceae; g__Bacteroides; s__
otu423	k__Bacteria; p__Bacteroidetes; c__Bacteroidia; o__Bacteroidales; f__Bacteroidaceae; g__Bacteroides; s__
otu424	k__Bacteria; p__Bacteroidetes; c__Bacteroidia; o__Bacteroidales; f__Bacteroidaceae; g__Bacteroides; s__
otu425	k__Bacteria; p__Bacteroidetes; c__Bacteroidia; o__Bacteroidales; f__Bacteroidaceae; g__Bacteroides; s__
otu426	k__Bacteria; p__Bacteroidetes; c__Bacteroidia; o__Bacteroidales; f__Bacteroidaceae; g__Bacteroides; s__
otu427	k__Bacteria; p__Bacteroidetes; c__Bacteroidia; o__Bacteroidales; f__Bacteroidaceae; g__Bacteroides; s__
otu428	k__Bacteria; p__Bacteroidetes; c__Bacteroidia; o__Bacteroidales; f__Bacteroidaceae; g__Bacteroides; s__
otu429	k__Bacteria; p__Bacteroidetes; c__Bacteroidia; o__Bacteroidales; f__Bacteroidaceae; g__Bacteroides; s__
otu430	k__Bacteria; p__Bacteroidetes; c__Bacteroidia; o__Bacteroidales; f__Bacteroidaceae; g__Bacteroides; s__
otu431	k__Bacteria; p__Bacteroidetes; c__Bacteroidia; o__Bacteroidales; f__Bacteroidaceae; g__Bacteroides; s__
otu432	k__Bacteria; p__Bacteroidetes; c__Bacteroidia; o__Bacteroidales; f__Bacteroidaceae; g__Bacteroides; s__
otu433	k__Bacteria; p__Bacteroidetes; c__Bacteroidia; o__Bacteroidales; f__Bacteroidaceae; g__Bacteroides; s__
otu434	k__Bacteria; p__Bacteroidetes; c__Bacteroidia; o__Bacteroidales; f__Bacteroidaceae; g__Bacteroides; s__
otu435	k__Bacteria; p__Bacteroidetes; c__Bacteroidia; o__Bacteroidales; f__Bacteroidaceae; g__Bacteroides; s__
otu436	k__Bacteria; p__Bacteroidetes; c__Bacteroidia; o__Bacteroidales; f__Bacteroidaceae; g__Bacteroides; s__
otu437	k__Bacteria; p__Bacteroidetes; c__Bacteroidia; o__Bacteroidales; f__Bacteroidaceae; g__Bacteroides; s__
otu438	k__Bacteria; p__Bacteroidetes; c__Bacteroidia; o__Bacteroidales; f__Bacteroidaceae; g__Bacteroides; s__
otu439	k__Bacteria; p__Bacteroidetes; c__Bacteroidia; o__Bacteroidales; f__Bacteroidaceae; g__Bacteroides; s__
otu440	k__Bacteria; p__Bacteroidetes; c__Bacteroidia; o__Bacteroidales; f__Bacteroidaceae; g__Bacteroides; s__
otu441	k__Bacteria; p__Bacteroidetes; c__Bacteroidia; o__Bacteroidales; f__Bacteroidaceae; g__Bacteroides; s__
otu442	k__Bacteria; p__Bacteroidetes; c__Bacteroidia; o__Bacteroidales; f__Bacteroidaceae; g__Bacteroides; s__
otu443	k__Bacteria; p__Bacteroidetes; c__Bacteroidia; o__Bacteroidales; f__Bacteroidaceae; g__Bacteroides; s__
otu444	k__Bacteria; p__Bacteroidetes; c__Bacteroidia; o__Bacteroidales; f__Bacteroidaceae; g__Bacteroides; s__
otu445	k__Bacteria; p__Bacteroidetes; c__Bacteroidia; o__Bacteroidales; f__Bacteroidaceae; g__Bacteroides; s__
otu446	k__Bacteria; p__Bacteroidetes; c__Bacteroidia; o__Bacteroidales; f__Bacteroidaceae; g__Bacteroides; s__
otu447	k__Bacteria; p__Bacteroidetes; c__Bacteroidia; o__Bacteroidales; f__Bacteroidaceae; g__Bacteroides; s__acidifaciens
otu448	k__Bacteria; p__Bacteroidetes; c__Bacteroidia; o__Bacteroidales; f__Bacteroidaceae; g__Bacteroides; s__barnesiae
otu449	k__Bacteria; p__Bacteroidetes; c__Bacteroidia; o__Bacteroidales; f__Bacteroidaceae; g__Bacteroides; s__barnesiae
otu450	k__Bacteria; p__Bacteroidetes; c__Bacteroidia; o__Bacteroidales; f__Bacteroidaceae; g__Bacteroides; s__caccae
otu451	k__Bacteria; p__Bacteroidetes; c__Bacteroidia; o__Bacteroidales; f__Bacteroidaceae; g__Bacteroides; s__caccae
otu452	k__Bacteria; p__Bacteroidetes; c__Bacteroidia; o__Bacteroidales; f__Bacteroidaceae; g__Bacteroides; s__caccae
otu453	k__Bacteria; p__Bacteroidetes; c__Bacteroidia; o__Bacteroidales; f__Bacteroidaceae; g__Bacteroides; s__caccae
otu454	k__Bacteria; p__Bacteroidetes; c__Bacteroidia; o__Bacteroidales; f__Bacteroidaceae; g__Bacteroides; s__caccae
otu455	k__Bacteria; p__Bacteroidetes; c__Bacteroidia; o__Bacteroidales; f__Bacteroidaceae; g__Bacteroides; s__caccae
otu456	k__Bacteria; p__Bacteroidetes; c__Bacteroidia; o__Bacteroidales; f__Bacteroidaceae; g__Bacteroides; s__caccae
otu457	k__Bacteria; p__Bacteroidetes; c__Bacteroidia; o__Bacteroidales; f__Bacteroidaceae; g__Bacteroides; s__caccae
otu458	k__Bacteria; p__Bacteroidetes; c__Bacteroidia; o__Bacteroidales; f__Bacteroidaceae; g__Bacteroides; s__caccae
otu459	k__Bacteria; p__Bacteroidetes; c__Bacteroidia; o__Bacteroidales; f__Bacteroidaceae; g__Bacteroides; s__coprophilus
otu460	k__Bacteria; p__Bacteroidetes; c__Bacteroidia; o__Bacteroidales; f__Bacteroidaceae; g__Bacteroides; s__coprophilus
otu461	k__Bacteria; p__Bacteroidetes; c__Bacteroidia; o__Bacteroidales; f__Bacteroidaceae; g__Bacteroides; s__coprophilus
otu462	k__Bacteria; p__Bacteroidetes; c__Bacteroidia; o__Bacteroidales; f__Bacteroidaceae; g__Bacteroides; s__eggerthii
otu463	k__Bacteria; p__Bacteroidetes; c__Bacteroidia; o__Bacteroidales; f__Bacteroidaceae; g__Bacteroides; s__eggerthii
otu464	k__Bacteria; p__Bacteroidetes; c__Bacteroidia; o__Bacteroidales; f__Bacteroidaceae; g__Bacteroides; s__eggerthii
otu465	k__Bacteria; p__Bacteroidetes; c__Bacteroidia; o__Bacteroidales; f__Bacteroidaceae; g__Bacteroides; s__eggerthii
otu466	k__Bacteria; p__Bacteroidetes; c__Bacteroidia; o__Bacteroidales; f__Bacteroidaceae; g__Bacteroides; s__eggerthii
otu467	k__Bacteria; p__Bacteroidetes; c__Bacteroidia; o__Bacteroidales; f__Bacteroidaceae; g__Bacteroides; s__fragilis
otu468	k__Bacteria; p__Bacteroidetes; c__Bacteroidia; o__Bacteroidales; f__Bacteroidaceae; g__Bacteroides; s__fragilis
otu469	k__Bacteria; p__Bacteroidetes; c__Bacteroidia; o__Bacteroidales; f__Bacteroidaceae; g__Bacteroides; s__fragilis
otu470	k__Bacteria; p__Bacteroidetes; c__Bacteroidia; o__Bacteroidales; f__Bacteroidaceae; g__Bacteroides; s__fragilis
otu471	k__Bacteria; p__Bacteroidetes; c__Bacteroidia; o__Bacteroidales; f__Bacteroidaceae; g__Bacteroides; s__fragilis
otu472	k__Bacteria; p__Bacteroidetes; c__Bacteroidia; o__Bacteroidales; f__Bacteroidaceae; g__Bacteroides; s__fragilis
otu473	k__Bacteria; p__Bacteroidetes; c__Bacteroidia; o__Bacteroidales; f__Bacteroidaceae; g__Bacteroides; s__fragilis
otu474	k__Bacteria; p__Bacteroidetes; c__Bacteroidia; o__Bacteroidales; f__Bacteroidaceae; g__Bacteroides; s__fragilis
otu475	k__Bacteria; p__Bacteroidetes; c__Bacteroidia; o__Bacteroidales; f__Bacteroidaceae; g__Bacteroides; s__fragilis
otu476	k__Bacteria; p__Bacteroidetes; c__Bacteroidia; o__Bacteroidales; f__Bacteroidaceae; g__Bacteroides; s__fragilis
otu477	k__Bacteria; p__Bacteroidetes; c__Bacteroidia; o__Bacteroidales; f__Bacteroidaceae; g__Bacteroides; s__fragilis
otu478	k__Bacteria; p__Bacteroidetes; c__Bacteroidia; o__Bacteroidales; f__Bacteroidaceae; g__Bacteroides; s__fragilis
otu479	k__Bacteria; p__Bacteroidetes; c__Bacteroidia; o__Bacteroidales; f__Bacteroidaceae; g__Bacteroides; s__fragilis
otu480	k__Bacteria; p__Bacteroidetes; c__Bacteroidia; o__Bacteroidales; f__Bacteroidaceae; g__Bacteroides; s__ovatus
otu481	k__Bacteria; p__Bacteroidetes; c__Bacteroidia; o__Bacteroidales; f__Bacteroidaceae; g__Bacteroides; s__ovatus
otu482	k__Bacteria; p__Bacteroidetes; c__Bacteroidia; o__Bacteroidales; f__Bacteroidaceae; g__Bacteroides; s__ovatus
otu483	k__Bacteria; p__Bacteroidetes; c__Bacteroidia; o__Bacteroidales; f__Bacteroidaceae; g__Bacteroides; s__ovatus
otu484	k__Bacteria; p__Bacteroidetes; c__Bacteroidia; o__Bacteroidales; f__Bacteroidaceae; g__Bacteroides; s__ovatus
otu485	k__Bacteria; p__Bacteroidetes; c__Bacteroidia; o__Bacteroidales; f__Bacteroidaceae; g__Bacteroides; s__ovatus
otu486	k__Bacteria; p__Bacteroidetes; c__Bacteroidia; o__Bacteroidales; f__Bacteroidaceae; g__Bacteroides; s__ovatus
otu487	k__Bacteria; p__Bacteroidetes; c__Bacteroidia; o__Bacteroidales; f__Bacteroidaceae; g__Bacteroides; s__ovatus
otu488	k__Bacteria; p__Bacteroidetes; c__Bacteroidia; o__Bacteroidales; f__Bacteroidaceae; g__Bacteroides; s__ovatus
otu489	k__Bacteria; p__Bacteroidetes; c__Bacteroidia; o__Bacteroidales; f__Bacteroidaceae; g__Bacteroides; s__ovatus
otu490	k__Bacteria; p__Bacteroidetes; c__Bacteroidia; o__Bacteroidales; f__Bacteroidaceae; g__Bacteroides; s__ovatus
otu491	k__Bacteria; p__Bacteroidetes; c__Bacteroidia; o__Bacteroidales; f__Bacteroidaceae; g__Bacteroides; s__ovatus
otu492	k__Bacteria; p__Bacteroidetes; c__Bacteroidia; o__Bacteroidales; f__Bacteroidaceae; g__Bacteroides; s__plebeius
otu493	k__Bacteria; p__Bacteroidetes; c__Bacteroidia; o__Bacteroidales; f__Bacteroidaceae; g__Bacteroides; s__plebeius
otu494	k__Bacteria; p__Bacteroidetes; c__Bacteroidia; o__Bacteroidales; f__Bacteroidaceae; g__Bacteroides; s__plebeius
otu495	k__Bacteria; p__Bacteroidetes; c__Bacteroidia; o__Bacteroidales; f__Bacteroidaceae; g__Bacteroides; s__plebeius
otu496	k__Bacteria; p__Bacteroidetes; c__Bacteroidia; o__Bacteroidales; f__Bacteroidaceae; g__Bacteroides; s__plebeius
otu497	k__Bacteria; p__Bacteroidetes; c__Bacteroidia; o__Bacteroidales; f__Bacteroidaceae; g__Bacteroides; s__plebeius
otu498	k__Bacteria; p__Bacteroidetes; c__Bacteroidia; o__Bacteroidales; f__Bacteroidaceae; g__Bacteroides; s__plebeius
otu499	k__Bacteria; p__Bacteroidetes; c__Bacteroidia; o__Bacteroidales; f__Bacteroidaceae; g__Bacteroides; s__uniformis
otu500	k__Bacteria; p__Bacteroidetes; c__Bacteroidia; o__Bacteroidales; f__Bacteroidaceae; g__Bacteroides; s__uniformis
otu501	k__Bacteria; p__Bacteroidetes; c__Bacteroidia; o__Bacteroidales; f__Bacteroidaceae; g__Bacteroides; s__uniformis
otu502	k__Bacteria; p__Bacteroidetes; c__Bacteroidia; o__Bacteroidales; f__Bacteroidaceae; g__Bacteroides; s__uniformis
otu503	k__Bacteria; p__Bacteroidetes; c__Bacteroidia; o__Bacteroidales; f__Bacteroidaceae; g__Bacteroides; s__uniformis
otu504	k__Bacteria; p__Bacteroidetes; c__Bacteroidia; o__Bacteroidales; f__Bacteroidaceae; g__Bacteroides; s__uniformis
otu505	k__Bacteria; p__Bacteroidetes; c__Bacteroidia; o__Bacteroidales; f__Bacteroidaceae; g__Bacteroides; s__uniformis
otu506	k__Bacteria; p__Bacteroidetes; c__Bacteroidia; o__Bacteroidales; f__Bacteroidaceae; g__Bacteroides; s__uniformis
otu507	k__Bacteria; p__Bacteroidetes; c__Bacteroidia; o__Bacteroidales; f__Bacteroidaceae; g__Bacteroides; s__uniformis
otu508	k__Bacteria; p__Bacteroidetes; c__Bacteroidia; o__Bacteroidales; f__Bacteroidaceae; g__Bacteroides; s__uniformis
otu509	k__Bacteria; p__Bacteroidetes; c__Bacteroidia; o__Bacteroidales; f__Bacteroidaceae; g__Bacteroides; s__uniformis
otu510	k__Bacteria; p__Bacteroidetes; c__Bacteroidia; o__Bacteroidales; f__Bacteroidaceae; g__Bacteroides; s__uniformis
otu511	k__Bacteria; p__Bacteroidetes; c__Bacteroidia; o__Bacteroidales; f__Bacteroidaceae; g__Bacteroides; s__uniformis
otu512	k__Bacteria; p__Bacteroidetes; c__Bacteroidia; o__Bacteroidales; f__Bacteroidaceae; g__Bacteroides; s__uniformis
otu513	k__Bacteria; p__Bacteroidetes; c__Bacteroidia; o__Bacteroidales; f__Bacteroidaceae; g__Bacteroides; s__uniformis
otu514	k__Bacteria; p__Bacteroidetes; c__Bacteroidia; o__Bacteroidales; f__Bacteroidaceae; g__Bacteroides; s__uniformis
otu515	k__Bacteria; p__Bacteroidetes; c__Bacteroidia; o__Bacteroidales; f__Bacteroidaceae; g__Bacteroides; s__uniformis
otu516	k__Bacteria; p__Bacteroidetes; c__Bacteroidia; o__Bacteroidales; f__Bacteroidaceae; g__Bacteroides; s__uniformis
otu517	k__Bacteria; p__Bacteroidetes; c__Bacteroidia; o__Bacteroidales; f__Bacteroidaceae; g__Bacteroides; s__uniformis
otu518	k__Bacteria; p__Bacteroidetes; c__Bacteroidia; o__Bacteroidales; f__Bacteroidaceae; g__Bacteroides; s__uniformis
otu519	k__Bacteria; p__Bacteroidetes; c__Bacteroidia; o__Bacteroidales; f__Bacteroidaceae; g__Bacteroides; s__uniformis
otu520	k__Bacteria; p__Bacteroidetes; c__Bacteroidia; o__Bacteroidales; f__Bacteroidaceae; g__Bacteroides; s__uniformis
otu521	k__Bacteria; p__Bacteroidetes; c__Bacteroidia; o__Bacteroidales; f__Bacteroidaceae; g__Bacteroides; s__uniformis
otu522	k__Bacteria; p__Bacteroidetes; c__Bacteroidia; o__Bacteroidales; f__Porphyromonadaceae; g__; s__
otu523	k__Bacteria; p__Bacteroidetes; c__Bacteroidia; o__Bacteroidales; f__Porphyromonadaceae; g__Dysgonomonas; s__
otu524	k__Bacteria; p__Bacteroidetes; c__Bacteroidia; o__Bacteroidales; f__Porphyromonadaceae; g__Dysgonomonas; s__
otu525	k__Bacteria; p__Bacteroidetes; c__Bacteroidia; o__Bacteroidales; f__Porphyromonadaceae; g__Dysgonomonas; s__
otu526	k__Bacteria; p__Bacteroidetes; c__Bacteroidia; o__Bacteroidales; f__Porphyromonadaceae; g__Dysgonomonas; s__
otu527	k__Bacteria; p__Bacteroidetes; c__Bacteroidia; o__Bacteroidales; f__Porphyromonadaceae; g__Dysgonomonas; s__gadei
otu528	k__Bacteria; p__Bacteroidetes; c__Bacteroidia; o__Bacteroidales; f__Porphyromonadaceae; g__Parabacteroides; s__
otu529	k__Bacteria; p__Bacteroidetes; c__Bacteroidia; o__Bacteroidales; f__Porphyromonadaceae; g__Parabacteroides; s__
otu530	k__Bacteria; p__Bacteroidetes; c__Bacteroidia; o__Bacteroidales; f__Porphyromonadaceae; g__Parabacteroides; s__
otu531	k__Bacteria; p__Bacteroidetes; c__Bacteroidia; o__Bacteroidales; f__Porphyromonadaceae; g__Parabacteroides; s__
otu532	k__Bacteria; p__Bacteroidetes; c__Bacteroidia; o__Bacteroidales; f__Porphyromonadaceae; g__Parabacteroides; s__
otu533	k__Bacteria; p__Bacteroidetes; c__Bacteroidia; o__Bacteroidales; f__Porphyromonadaceae; g__Parabacteroides; s__
otu534	k__Bacteria; p__Bacteroidetes; c__Bacteroidia; o__Bacteroidales; f__Porphyromonadaceae; g__Parabacteroides; s__
otu535	k__Bacteria; p__Bacteroidetes; c__Bacteroidia; o__Bacteroidales; f__Porphyromonadaceae; g__Parabacteroides; s__
otu536	k__Bacteria; p__Bacteroidetes; c__Bacteroidia; o__Bacteroidales; f__Porphyromonadaceae; g__Parabacteroides; s__
otu537	k__Bacteria; p__Bacteroidetes; c__Bacteroidia; o__Bacteroidales; f__Porphyromonadaceae; g__Parabacteroides; s__
otu538	k__Bacteria; p__Bacteroidetes; c__Bacteroidia; o__Bacteroidales; f__Porphyromonadaceae; g__Parabacteroides; s__
otu539	k__Bacteria; p__Bacteroidetes; c__Bacteroidia; o__Bacteroidales; f__Porphyromonadaceae; g__Parabacteroides; s__
otu540	k__Bacteria; p__Bacteroidetes; c__Bacteroidia; o__Bacteroidales; f__Porphyromonadaceae; g__Parabacteroides; s__
otu541	k__Bacteria; p__Bacteroidetes; c__Bacteroidia; o__Bacteroidales; f__Porphyromonadaceae; g__Parabacteroides; s__
otu542	k__Bacteria; p__Bacteroidetes; c__Bacteroidia; o__Bacteroidales; f__Porphyromonadaceae; g__Parabacteroides; s__
otu543	k__Bacteria; p__Bacteroidetes; c__Bacteroidia; o__Bacteroidales; f__Porphyromonadaceae; g__Parabacteroides; s__
otu544	k__Bacteria; p__Bacteroidetes; c__Bacteroidia; o__Bacteroidales; f__Porphyromonadaceae; g__Parabacteroides; s__
otu545	k__Bacteria; p__Bacteroidetes; c__Bacteroidia; o__Bacteroidales; f__Porphyromonadaceae; g__Parabacteroides; s__
otu546	k__Bacteria; p__Bacteroidetes; c__Bacteroidia; o__Bacteroidales; f__Porphyromonadaceae; g__Parabacteroides; s__
otu547	k__Bacteria; p__Bacteroidetes; c__Bacteroidia; o__Bacteroidales; f__Porphyromonadaceae; g__Parabacteroides; s__
otu548	k__Bacteria; p__Bacteroidetes; c__Bacteroidia; o__Bacteroidales; f__Porphyromonadaceae; g__Parabacteroides; s__
otu549	k__Bacteria; p__Bacteroidetes; c__Bacteroidia; o__Bacteroidales; f__Porphyromonadaceae; g__Parabacteroides; s__distasonis
otu550	k__Bacteria; p__Bacteroidetes; c__Bacteroidia; o__Bacteroidales; f__Porphyromonadaceae; g__Parabacteroides; s__distasonis
otu551	k__Bacteria; p__Bacteroidetes; c__Bacteroidia; o__Bacteroidales; f__Porphyromonadaceae; g__Parabacteroides; s__distasonis
otu552	k__Bacteria; p__Bacteroidetes; c__Bacteroidia; o__Bacteroidales; f__Porphyromonadaceae; g__Parabacteroides; s__distasonis
otu553	k__Bacteria; p__Bacteroidetes; c__Bacteroidia; o__Bacteroidales; f__Porphyromonadaceae; g__Parabacteroides; s__distasonis
otu554	k__Bacteria; p__Bacteroidetes; c__Bacteroidia; o__Bacteroidales; f__Porphyromonadaceae; g__Parabacteroides; s__distasonis
otu555	k__Bacteria; p__Bacteroidetes; c__Bacteroidia; o__Bacteroidales; f__Porphyromonadaceae; g__Parabacteroides; s__distasonis
otu556	k__Bacteria; p__Bacteroidetes; c__Bacteroidia; o__Bacteroidales; f__Porphyromonadaceae; g__Parabacteroides; s__distasonis
otu557	k__Bacteria; p__Bacteroidetes; c__Bacteroidia; o__Bacteroidales; f__Porphyromonadaceae; g__Parabacteroides; s__distasonis
otu558	k__Bacteria; p__Bacteroidetes; c__Bacteroidia; o__Bacteroidales; f__Porphyromonadaceae; g__Parabacteroides; s__distasonis
otu559	k__Bacteria; p__Bacteroidetes; c__Bacteroidia; o__Bacteroidales; f__Porphyromonadaceae; g__Parabacteroides; s__distasonis
otu560	k__Bacteria; p__Bacteroidetes; c__Bacteroidia; o__Bacteroidales; f__Porphyromonadaceae; g__Parabacteroides; s__distasonis
otu561	k__Bacteria; p__Bacteroidetes; c__Bacteroidia; o__Bacteroidales; f__Porphyromonadaceae; g__Parabacteroides; s__gordonii
otu562	k__Bacteria; p__Bacteroidetes; c__Bacteroidia; o__Bacteroidales; f__Porphyromonadaceae; g__Parabacteroides; s__gordonii
otu563	k__Bacteria; p__Bacteroidetes; c__Bacteroidia; o__Bacteroidales; f__Porphyromonadaceae; g__Porphyromonas; s__
otu564	k__Bacteria; p__Bacteroidetes; c__Bacteroidia; o__Bacteroidales; f__Porphyromonadaceae; g__Porphyromonas; s__
otu565	k__Bacteria; p__Bacteroidetes; c__Bacteroidia; o__Bacteroidales; f__Porphyromonadaceae; g__Porphyromonas; s__
otu566	k__Bacteria; p__Bacteroidetes; c__Bacteroidia; o__Bacteroidales; f__Porphyromonadaceae; g__Porphyromonas; s__
otu567	k__Bacteria; p__Bacteroidetes; c__Bacteroidia; o__Bacteroidales; f__Porphyromonadaceae; g__Porphyromonas; s__
otu568	k__Bacteria; p__Bacteroidetes; c__Bacteroidia; o__Bacteroidales; f__Porphyromonadaceae; g__Porphyromonas; s__
otu569	k__Bacteria; p__Bacteroidetes; c__Bacteroidia; o__Bacteroidales; f__Porphyromonadaceae; g__Porphyromonas; s__
otu570	k__Bacteria; p__Bacteroidetes; c__Bacteroidia; o__Bacteroidales; f__Porphyromonadaceae; g__Porphyromonas; s__
otu571	k__Bacteria; p__Bacteroidetes; c__Bacteroidia; o__Bacteroidales; f__Prevotellaceae; g__Prevotella; s__
otu572	k__Bacteria; p__Bacteroidetes; c__Bacteroidia; o__Bacteroidales; f__Prevotellaceae; g__Prevotella; s__
otu573	k__Bacteria; p__Bacteroidetes; c__Bacteroidia; o__Bacteroidales; f__Prevotellaceae; g__Prevotella; s__
otu574	k__Bacteria; p__Bacteroidetes; c__Bacteroidia; o__Bacteroidales; f__Prevotellaceae; g__Prevotella; s__
otu575	k__Bacteria; p__Bacteroidetes; c__Bacteroidia; o__Bacteroidales; f__Prevotellaceae; g__Prevotella; s__
otu576	k__Bacteria; p__Bacteroidetes; c__Bacteroidia; o__Bacteroidales; f__Prevotellaceae; g__Prevotella; s__
otu577	k__Bacteria; p__Bacteroidetes; c__Bacteroidia; o__Bacteroidales; f__Prevotellaceae; g__Prevotella; s__
otu578	k__Bacteria; p__Bacteroidetes; c__Bacteroidia; o__Bacteroidales; f__Prevotellaceae; g__Prevotella; s__
otu579	k__Bacteria; p__Bacteroidetes; c__Bacteroidia; o__Bacteroidales; f__Prevotellaceae; g__Prevotella; s__
otu580	k__Bacteria; p__Bacteroidetes; c__Bacteroidia; o__Bacteroidales; f__Prevotellaceae; g__Prevotella; s__
otu581	k__Bacteria; p__Bacteroidetes; c__Bacteroidia; o__Bacteroidales; f__Prevotellaceae; g__Prevotella; s__
otu582	k__Bacteria; p__Bacteroidetes; c__Bacteroidia; o__Bacteroidales; f__Prevotellaceae; g__Prevotella; s__
otu583	k__Bacteria; p__Bacteroidetes; c__Bacteroidia; o__Bacteroidales; f__Prevotellaceae; g__Prevotella; s__
otu584	k__Bacteria; p__Bacteroidetes; c__Bacteroidia; o__Bacteroidales; f__Prevotellaceae; g__Prevotella; s__
otu585	k__Bacteria; p__Bacteroidetes; c__Bacteroidia; o__Bacteroidales; f__Prevotellaceae; g__Prevotella; s__
otu586	k__Bacteria; p__Bacteroidetes; c__Bacteroidia; o__Bacteroidales; f__Prevotellaceae; g__Prevotella; s__
otu587	k__Bacteria; p__Bacteroidetes; c__Bacteroidia; o__Bacteroidales; f__Prevotellaceae; g__Prevotella; s__
otu588	k__Bacteria; p__Bacteroidetes; c__Bacteroidia; o__Bacteroidales; f__Prevotellaceae; g__Prevotella; s__
otu589	k__Bacteria; p__Bacteroidetes; c__Bacteroidia; o__Bacteroidales; f__Prevotellaceae; g__Prevotella; s__
otu590	k__Bacteria; p__Bacteroidetes; c__Bacteroidia; o__Bacteroidales; f__Prevotellaceae; g__Prevotella; s__
otu591	k__Bacteria; p__Bacteroidetes; c__Bacteroidia; o__Bacteroidales; f__Prevotellaceae; g__Prevotella; s__
otu592	k__Bacteria; p__Bacteroidetes; c__Bacteroidia; o__Bacteroidales; f__Prevotellaceae; g__Prevotella; s__
otu593	k__Bacteria; p__Bacteroidetes; c__Bacteroidia; o__Bacteroidales; f__Prevotellaceae; g__Prevotella; s__
otu594	k__Bacteria; p__Bacteroidetes; c__Bacteroidia; o__Bacteroidales; f__Prevotellaceae; g__Prevotella; s__
otu595	k__Bacteria; p__Bacteroidetes; c__Bacteroidia; o__Bacteroidales; f__Prevotellaceae; g__Prevotella; s__
otu596	k__Bacteria; p__Bacteroidetes; c__Bacteroidia; o__Bacteroidales; f__Prevotellaceae; g__Prevotella; s__
otu597	k__Bacteria; p__Bacteroidetes; c__Bacteroidia; o__Bacteroidales; f__Prevotellaceae; g__Prevotella; s__
otu598	k__Bacteria; p__Bacteroidetes; c__Bacteroidia; o__Bacteroidales; f__Prevotellaceae; g__Prevotella; s__
otu599	k__Bacteria; p__Bacteroidetes; c__Bacteroidia; o__Bacteroidales; f__Prevotellaceae; g__Prevotella; s__
otu600	k__Bacteria; p__Bacteroidetes; c__Bacteroidia; o__Bacteroidales; f__Prevotellaceae; g__Prevotella; s__
otu601	k__Bacteria; p__Bacteroidetes; c__Bacteroidia; o__Bacteroidales; f__Prevotellaceae; g__Prevotella; s__
otu602	k__Bacteria; p__Bacteroidetes; c__Bacteroidia; o__Bacteroidales; f__Prevotellaceae; g__Prevotella; s__
otu603	k__Bacteria; p__Bacteroidetes; c__Bacteroidia; o__Bacteroidales; f__Prevotellaceae; g__Prevotella; s__
otu604	k__Bacteria; p__Bacteroidetes; c__Bacteroidia; o__Bacteroidales; f__Prevotellaceae; g__Prevotella; s__
otu605	k__Bacteria; p__Bacteroidetes; c__Bacteroidia; o__Bacteroidales; f__Prevotellaceae; g__Prevotella; s__
otu606	k__Bacteria; p__Bacteroidetes; c__Bacteroidia; o__Bacteroidales; f__Prevotellaceae; g__Prevotella; s__
otu607	k__Bacteria; p__Bacteroidetes; c__Bacteroidia; o__Bacteroidales; f__Prevotellaceae; g__Prevotella; s__
otu608	k__Bacteria; p__Bacteroidetes; c__Bacteroidia; o__Bacteroidales; f__Prevotellaceae; g__Prevotella; s__
otu609	k__Bacteria; p__Bacteroidetes; c__Bacteroidia; o__Bacteroidales; f__Prevotellaceae; g__Prevotella; s__
otu610	k__Bacteria; p__Bacteroidetes; c__Bacteroidia; o__Bacteroidales; f__Prevotellaceae; g__Prevotella; s__
otu611	k__Bacteria; p__Bacteroidetes; c__Bacteroidia; o__Bacteroidales; f__Prevotellaceae; g__Prevotella; s__
otu612	k__Bacteria; p__Bacteroidetes; c__Bacteroidia; o__Bacteroidales; f__Prevotellaceae; g__Prevotella; s__copri
otu613	k__Bacteria; p__Bacteroidetes; c__Bacteroidia; o__Bacteroidales; f__Prevotellaceae; g__Prevotella; s__copri
otu614	k__Bacteria; p__Bacteroidetes; c__Bacteroidia; o__Bacteroidales; f__Prevotellaceae; g__Prevotella; s__copri
otu615	k__Bacteria; p__Bacteroidetes; c__Bacteroidia; o__Bacteroidales; f__Prevotellaceae; g__Prevotella; s__copri
otu616	k__Bacteria; p__Bacteroidetes; c__Bacteroidia; o__Bacteroidales; f__Prevotellaceae; g__Prevotella; s__copri
otu617	k__Bacteria; p__Bacteroidetes; c__Bacteroidia; o__Bacteroidales; f__Prevotellaceae; g__Prevotella; s__copri
otu618	k__Bacteria; p__Bacteroidetes; c__Bacteroidia; o__Bacteroidales; f__Prevotellaceae; g__Prevotella; s__copri
otu619	k__Bacteria; p__Bacteroidetes; c__Bacteroidia; o__Bacteroidales; f__Prevotellaceae; g__Prevotella; s__copri
otu620	k__Bacteria; p__Bacteroidetes; c__Bacteroidia; o__Bacteroidales; f__Prevotellaceae; g__Prevotella; s__copri
otu621	k__Bacteria; p__Bacteroidetes; c__Bacteroidia; o__Bacteroidales; f__Prevotellaceae; g__Prevotella; s__copri
otu622	k__Bacteria; p__Bacteroidetes; c__Bacteroidia; o__Bacteroidales; f__Prevotellaceae; g__Prevotella; s__copri
otu623	k__Bacteria; p__Bacteroidetes; c__Bacteroidia; o__Bacteroidales; f__Prevotellaceae; g__Prevotella; s__copri
otu624	k__Bacteria; p__Bacteroidetes; c__Bacteroidia; o__Bacteroidales; f__Prevotellaceae; g__Prevotella; s__copri
otu625	k__Bacteria; p__Bacteroidetes; c__Bacteroidia; o__Bacteroidales; f__Prevotellaceae; g__Prevotella; s__copri
otu626	k__Bacteria; p__Bacteroidetes; c__Bacteroidia; o__Bacteroidales; f__Prevotellaceae; g__Prevotella; s__copri
otu627	k__Bacteria; p__Bacteroidetes; c__Bacteroidia; o__Bacteroidales; f__Prevotellaceae; g__Prevotella; s__copri
otu628	k__Bacteria; p__Bacteroidetes; c__Bacteroidia; o__Bacteroidales; f__Prevotellaceae; g__Prevotella; s__copri
otu629	k__Bacteria; p__Bacteroidetes; c__Bacteroidia; o__Bacteroidales; f__Prevotellaceae; g__Prevotella; s__copri
otu630	k__Bacteria; p__Bacteroidetes; c__Bacteroidia; o__Bacteroidales; f__Prevotellaceae; g__Prevotella; s__copri
otu631	k__Bacteria; p__Bacteroidetes; c__Bacteroidia; o__Bacteroidales; f__Prevotellaceae; g__Prevotella; s__copri
otu632	k__Bacteria; p__Bacteroidetes; c__Bacteroidia; o__Bacteroidales; f__Prevotellaceae; g__Prevotella; s__copri
otu633	k__Bacteria; p__Bacteroidetes; c__Bacteroidia; o__Bacteroidales; f__Prevotellaceae; g__Prevotella; s__copri
otu634	k__Bacteria; p__Bacteroidetes; c__Bacteroidia; o__Bacteroidales; f__Prevotellaceae; g__Prevotella; s__copri
otu635	k__Bacteria; p__Bacteroidetes; c__Bacteroidia; o__Bacteroidales; f__Prevotellaceae; g__Prevotella; s__copri
otu636	k__Bacteria; p__Bacteroidetes; c__Bacteroidia; o__Bacteroidales; f__Prevotellaceae; g__Prevotella; s__copri
otu637	k__Bacteria; p__Bacteroidetes; c__Bacteroidia; o__Bacteroidales; f__Prevotellaceae; g__Prevotella; s__copri
otu638	k__Bacteria; p__Bacteroidetes; c__Bacteroidia; o__Bacteroidales; f__Prevotellaceae; g__Prevotella; s__copri
otu639	k__Bacteria; p__Bacteroidetes; c__Bacteroidia; o__Bacteroidales; f__Prevotellaceae; g__Prevotella; s__copri
otu640	k__Bacteria; p__Bacteroidetes; c__Bacteroidia; o__Bacteroidales; f__Prevotellaceae; g__Prevotella; s__copri
otu641	k__Bacteria; p__Bacteroidetes; c__Bacteroidia; o__Bacteroidales; f__Prevotellaceae; g__Prevotella; s__copri
otu642	k__Bacteria; p__Bacteroidetes; c__Bacteroidia; o__Bacteroidales; f__Prevotellaceae; g__Prevotella; s__copri
otu643	k__Bacteria; p__Bacteroidetes; c__Bacteroidia; o__Bacteroidales; f__Prevotellaceae; g__Prevotella; s__copri
otu644	k__Bacteria; p__Bacteroidetes; c__Bacteroidia; o__Bacteroidales; f__Prevotellaceae; g__Prevotella; s__copri
otu645	k__Bacteria; p__Bacteroidetes; c__Bacteroidia; o__Bacteroidales; f__Prevotellaceae; g__Prevotella; s__copri
otu646	k__Bacteria; p__Bacteroidetes; c__Bacteroidia; o__Bacteroidales; f__Prevotellaceae; g__Prevotella; s__copri
otu647	k__Bacteria; p__Bacteroidetes; c__Bacteroidia; o__Bacteroidales; f__Prevotellaceae; g__Prevotella; s__copri
otu648	k__Bacteria; p__Bacteroidetes; c__Bacteroidia; o__Bacteroidales; f__Prevotellaceae; g__Prevotella; s__copri
otu649	k__Bacteria; p__Bacteroidetes; c__Bacteroidia; o__Bacteroidales; f__Prevotellaceae; g__Prevotella; s__copri
otu650	k__Bacteria; p__Bacteroidetes; c__Bacteroidia; o__Bacteroidales; f__Prevotellaceae; g__Prevotella; s__copri
otu651	k__Bacteria; p__Bacteroidetes; c__Bacteroidia; o__Bacteroidales; f__Prevotellaceae; g__Prevotella; s__copri
otu652	k__Bacteria; p__Bacteroidetes; c__Bacteroidia; o__Bacteroidales; f__Prevotellaceae; g__Prevotella; s__copri
otu653	k__Bacteria; p__Bacteroidetes; c__Bacteroidia; o__Bacteroidales; f__Prevotellaceae; g__Prevotella; s__copri
otu654	k__Bacteria; p__Bacteroidetes; c__Bacteroidia; o__Bacteroidales; f__Prevotellaceae; g__Prevotella; s__stercorea
otu655	k__Bacteria; p__Bacteroidetes; c__Bacteroidia; o__Bacteroidales; f__Prevotellaceae; g__Prevotella; s__stercorea
otu656	k__Bacteria; p__Bacteroidetes; c__Bacteroidia; o__Bacteroidales; f__Prevotellaceae; g__Prevotella; s__stercorea
otu657	k__Bacteria; p__Bacteroidetes; c__Bacteroidia; o__Bacteroidales; f__Prevotellaceae; g__Prevotella; s__stercorea
otu658	k__Bacteria; p__Bacteroidetes; c__Bacteroidia; o__Bacteroidales; f__Prevotellaceae; g__Prevotella; s__stercorea
otu659	k__Bacteria; p__Bacteroidetes; c__Bacteroidia; o__Bacteroidales; f__Prevotellaceae; g__Prevotella; s__stercorea
otu660	k__Bacteria; p__Bacteroidetes; c__Bacteroidia; o__Bacteroidales; f__Prevotellaceae; g__Prevotella; s__stercorea
otu661	k__Bacteria; p__Bacteroidetes; c__Bacteroidia; o__Bacteroidales; f__Prevotellaceae; g__Prevotella; s__stercorea
otu662	k__Bacteria; p__Bacteroidetes; c__Bacteroidia; o__Bacteroidales; f__Prevotellaceae; g__Prevotella; s__stercorea
otu663	k__Bacteria; p__Bacteroidetes; c__Bacteroidia; o__Bacteroidales; f__Prevotellaceae; g__Prevotella; s__stercorea
otu664	k__Bacteria; p__Bacteroidetes; c__Bacteroidia; o__Bacteroidales; f__RF16; g__; s__
otu665	k__Bacteria; p__Bacteroidetes; c__Bacteroidia; o__Bacteroidales; f__Rikenellaceae; g__; s__
otu666	k__Bacteria; p__Bacteroidetes; c__Bacteroidia; o__Bacteroidales; f__Rikenellaceae; g__; s__
otu667	k__Bacteria; p__Bacteroidetes; c__Bacteroidia; o__Bacteroidales; f__Rikenellaceae; g__; s__
otu668	k__Bacteria; p__Bacteroidetes; c__Bacteroidia; o__Bacteroidales; f__Rikenellaceae; g__; s__
otu669	k__Bacteria; p__Bacteroidetes; c__Bacteroidia; o__Bacteroidales; f__Rikenellaceae; g__; s__
otu670	k__Bacteria; p__Bacteroidetes; c__Bacteroidia; o__Bacteroidales; f__Rikenellaceae; g__; s__
otu671	k__Bacteria; p__Bacteroidetes; c__Bacteroidia; o__Bacteroidales; f__Rikenellaceae; g__; s__
otu672	k__Bacteria; p__Bacteroidetes; c__Bacteroidia; o__Bacteroidales; f__Rikenellaceae; g__; s__
otu673	k__Bacteria; p__Bacteroidetes; c__Bacteroidia; o__Bacteroidales; f__Rikenellaceae; g__; s__
otu674	k__Bacteria; p__Bacteroidetes; c__Bacteroidia; o__Bacteroidales; f__Rikenellaceae; g__; s__
otu675	k__Bacteria; p__Bacteroidetes; c__Bacteroidia; o__Bacteroidales; f__Rikenellaceae; g__; s__
otu676	k__Bacteria; p__Bacteroidetes; c__Bacteroidia; o__Bacteroidales; f__Rikenellaceae; g__; s__
otu677	k__Bacteria; p__Bacteroidetes; c__Bacteroidia; o__Bacteroidales; f__Rikenellaceae; g__; s__
otu678	k__Bacteria; p__Bacteroidetes; c__Bacteroidia; o__Bacteroidales; f__Rikenellaceae; g__; s__
otu679	k__Bacteria; p__Bacteroidetes; c__Bacteroidia; o__Bacteroidales; f__Rikenellaceae; g__; s__
otu680	k__Bacteria; p__Bacteroidetes; c__Bacteroidia; o__Bacteroidales; f__Rikenellaceae; g__; s__
otu681	k__Bacteria; p__Bacteroidetes; c__Bacteroidia; o__Bacteroidales; f__Rikenellaceae; g__; s__
otu682	k__Bacteria; p__Bacteroidetes; c__Bacteroidia; o__Bacteroidales; f__Rikenellaceae; g__; s__
otu683	k__Bacteria; p__Bacteroidetes; c__Bacteroidia; o__Bacteroidales; f__Rikenellaceae; g__; s__
otu684	k__Bacteria; p__Bacteroidetes; c__Bacteroidia; o__Bacteroidales; f__Rikenellaceae; g__; s__
otu685	k__Bacteria; p__Bacteroidetes; c__Bacteroidia; o__Bacteroidales; f__Rikenellaceae; g__; s__
otu686	k__Bacteria; p__Bacteroidetes; c__Bacteroidia; o__Bacteroidales; f__Rikenellaceae; g__; s__
otu687	k__Bacteria; p__Bacteroidetes; c__Bacteroidia; o__Bacteroidales; f__Rikenellaceae; g__Alistipes; s__indistinctus
otu688	k__Bacteria; p__Bacteroidetes; c__Bacteroidia; o__Bacteroidales; f__Rikenellaceae; g__Alistipes; s__massiliensis
otu689	k__Bacteria; p__Bacteroidetes; c__Bacteroidia; o__Bacteroidales; f__S24-7; g__; s__
otu690	k__Bacteria; p__Bacteroidetes; c__Bacteroidia; o__Bacteroidales; f__S24-7; g__; s__
otu691	k__Bacteria; p__Bacteroidetes; c__Bacteroidia; o__Bacteroidales; f__S24-7; g__; s__
otu692	k__Bacteria; p__Bacteroidetes; c__Bacteroidia; o__Bacteroidales; f__S24-7; g__; s__
otu693	k__Bacteria; p__Bacteroidetes; c__Bacteroidia; o__Bacteroidales; f__S24-7; g__; s__
otu694	k__Bacteria; p__Bacteroidetes; c__Bacteroidia; o__Bacteroidales; f__S24-7; g__; s__
otu695	k__Bacteria; p__Bacteroidetes; c__Bacteroidia; o__Bacteroidales; f__S24-7; g__; s__
otu696	k__Bacteria; p__Bacteroidetes; c__Bacteroidia; o__Bacteroidales; f__S24-7; g__; s__
otu697	k__Bacteria; p__Bacteroidetes; c__Bacteroidia; o__Bacteroidales; f__S24-7; g__; s__
otu698	k__Bacteria; p__Bacteroidetes; c__Bacteroidia; o__Bacteroidales; f__S24-7; g__; s__
otu699	k__Bacteria; p__Bacteroidetes; c__Bacteroidia; o__Bacteroidales; f__S24-7; g__; s__
otu700	k__Bacteria; p__Bacteroidetes; c__Bacteroidia; o__Bacteroidales; f__S24-7; g__; s__
otu701	k__Bacteria; p__Bacteroidetes; c__Bacteroidia; o__Bacteroidales; f__S24-7; g__; s__
otu702	k__Bacteria; p__Bacteroidetes; c__Bacteroidia; o__Bacteroidales; f__S24-7; g__; s__
otu703	k__Bacteria; p__Bacteroidetes; c__Bacteroidia; o__Bacteroidales; f__S24-7; g__; s__
otu704	k__Bacteria; p__Bacteroidetes; c__Bacteroidia; o__Bacteroidales; f__S24-7; g__; s__
otu705	k__Bacteria; p__Bacteroidetes; c__Bacteroidia; o__Bacteroidales; f__S24-7; g__; s__
otu706	k__Bacteria; p__Bacteroidetes; c__Bacteroidia; o__Bacteroidales; f__S24-7; g__; s__
otu707	k__Bacteria; p__Bacteroidetes; c__Bacteroidia; o__Bacteroidales; f__S24-7; g__; s__
otu708	k__Bacteria; p__Bacteroidetes; c__Bacteroidia; o__Bacteroidales; f__S24-7; g__; s__
otu709	k__Bacteria; p__Bacteroidetes; c__Bacteroidia; o__Bacteroidales; f__S24-7; g__; s__
otu710	k__Bacteria; p__Bacteroidetes; c__Bacteroidia; o__Bacteroidales; f__S24-7; g__; s__
otu711	k__Bacteria; p__Bacteroidetes; c__Bacteroidia; o__Bacteroidales; f__S24-7; g__; s__
otu712	k__Bacteria; p__Bacteroidetes; c__Bacteroidia; o__Bacteroidales; f__S24-7; g__; s__
otu713	k__Bacteria; p__Bacteroidetes; c__Bacteroidia; o__Bacteroidales; f__S24-7; g__; s__
otu714	k__Bacteria; p__Bacteroidetes; c__Bacteroidia; o__Bacteroidales; f__S24-7; g__; s__
otu715	k__Bacteria; p__Bacteroidetes; c__Bacteroidia; o__Bacteroidales; f__S24-7; g__; s__
otu716	k__Bacteria; p__Bacteroidetes; c__Bacteroidia; o__Bacteroidales; f__S24-7; g__; s__
otu717	k__Bacteria; p__Bacteroidetes; c__Bacteroidia; o__Bacteroidales; f__S24-7; g__; s__
otu718	k__Bacteria; p__Bacteroidetes; c__Flavobacteriia; o__Flavobacteriales; f__[Weeksellaceae]; g__Chryseobacterium; s__
otu719	k__Bacteria; p__Bacteroidetes; c__Flavobacteriia; o__Flavobacteriales; f__[Weeksellaceae]; g__Chryseobacterium; s__
otu720	k__Bacteria; p__Bacteroidetes; c__Flavobacteriia; o__Flavobacteriales; f__[Weeksellaceae]; g__Chryseobacterium; s__
otu721	k__Bacteria; p__Bacteroidetes; c__Flavobacteriia; o__Flavobacteriales; f__[Weeksellaceae]; g__Chryseobacterium; s__
otu722	k__Bacteria; p__Bacteroidetes; c__Flavobacteriia; o__Flavobacteriales; f__[Weeksellaceae]; g__Chryseobacterium; s__
otu723	k__Bacteria; p__Bacteroidetes; c__Flavobacteriia; o__Flavobacteriales; f__[Weeksellaceae]; g__Chryseobacterium; s__
otu724	k__Bacteria; p__Bacteroidetes; c__Flavobacteriia; o__Flavobacteriales; f__Flavobacteriaceae; g__Flavobacterium; s__
otu725	k__Bacteria; p__Bacteroidetes; c__Flavobacteriia; o__Flavobacteriales; f__Flavobacteriaceae; g__Flavobacterium; s__
otu726	k__Bacteria; p__Bacteroidetes; c__Flavobacteriia; o__Flavobacteriales; f__Flavobacteriaceae; g__Flavobacterium; s__
otu727	k__Bacteria; p__Bacteroidetes; c__Flavobacteriia; o__Flavobacteriales; f__Flavobacteriaceae; g__Flavobacterium; s__
otu728	k__Bacteria; p__Bacteroidetes; c__Flavobacteriia; o__Flavobacteriales; f__Flavobacteriaceae; g__Flavobacterium; s__succinicans
otu729	k__Bacteria; p__Bacteroidetes; c__Sphingobacteriia; o__Sphingobacteriales; f__Sphingobacteriaceae; g__Sphingobacterium; s__
otu730	k__Bacteria; p__Bacteroidetes; c__Sphingobacteriia; o__Sphingobacteriales; f__Sphingobacteriaceae; g__Sphingobacterium; s__
otu731	k__Bacteria; p__Bacteroidetes; c__Sphingobacteriia; o__Sphingobacteriales; f__Sphingobacteriaceae; g__Sphingobacterium; s__
otu732	k__Bacteria; p__Chloroflexi; c__Anaerolineae; o__SBR1031; f__SHA-31; g__; s__
otu733	k__Bacteria; p__Chloroflexi; c__Thermomicrobia; o__JG30-KF-CM45; f__; g__; s__
otu734	k__Bacteria; p__Cyanobacteria; c__4C0d-2; o__YS2; f__; g__; s__
otu735	k__Bacteria; p__Cyanobacteria; c__4C0d-2; o__YS2; f__; g__; s__
otu736	k__Bacteria; p__Cyanobacteria; c__4C0d-2; o__YS2; f__; g__; s__
otu737	k__Bacteria; p__Cyanobacteria; c__4C0d-2; o__YS2; f__; g__; s__
otu738	k__Bacteria; p__Cyanobacteria; c__4C0d-2; o__YS2; f__; g__; s__
otu739	k__Bacteria; p__Cyanobacteria; c__4C0d-2; o__YS2; f__; g__; s__
otu740	k__Bacteria; p__Cyanobacteria; c__4C0d-2; o__YS2; f__; g__; s__
otu741	k__Bacteria; p__Cyanobacteria; c__4C0d-2; o__YS2; f__; g__; s__
otu742	k__Bacteria; p__Cyanobacteria; c__4C0d-2; o__YS2; f__; g__; s__
otu743	k__Bacteria; p__Cyanobacteria; c__Chloroplast; o__Streptophyta; f__; g__; s__
otu744	k__Bacteria; p__Cyanobacteria; c__Chloroplast; o__Streptophyta; f__; g__; s__
otu745	k__Bacteria; p__Elusimicrobia; c__Elusimicrobia; o__Elusimicrobiales; f__Elusimicrobiaceae; g__; s__
otu746	k__Bacteria; p__Firmicutes; c__Bacilli; o__Bacillales; f__; g__; s__
otu747	k__Bacteria; p__Firmicutes; c__Bacilli; o__Bacillales; f__Bacillaceae; g__; s__
otu748	k__Bacteria; p__Firmicutes; c__Bacilli; o__Bacillales; f__Bacillaceae; g__; s__
otu749	k__Bacteria; p__Firmicutes; c__Bacilli; o__Bacillales; f__Bacillaceae; g__; s__
otu750	k__Bacteria; p__Firmicutes; c__Bacilli; o__Bacillales; f__Bacillaceae; g__; s__
otu751	k__Bacteria; p__Firmicutes; c__Bacilli; o__Bacillales; f__Bacillaceae; g__; s__
otu752	k__Bacteria; p__Firmicutes; c__Bacilli; o__Bacillales; f__Bacillaceae; g__; s__
otu753	k__Bacteria; p__Firmicutes; c__Bacilli; o__Bacillales; f__Bacillaceae; g__Anaerobacillus; s__
otu754	k__Bacteria; p__Firmicutes; c__Bacilli; o__Bacillales; f__Bacillaceae; g__Bacillus; s__
otu755	k__Bacteria; p__Firmicutes; c__Bacilli; o__Bacillales; f__Bacillaceae; g__Bacillus; s__
otu756	k__Bacteria; p__Firmicutes; c__Bacilli; o__Bacillales; f__Bacillaceae; g__Bacillus; s__
otu757	k__Bacteria; p__Firmicutes; c__Bacilli; o__Bacillales; f__Bacillaceae; g__Bacillus; s__
otu758	k__Bacteria; p__Firmicutes; c__Bacilli; o__Bacillales; f__Bacillaceae; g__Bacillus; s__
otu759	k__Bacteria; p__Firmicutes; c__Bacilli; o__Bacillales; f__Bacillaceae; g__Bacillus; s__
otu760	k__Bacteria; p__Firmicutes; c__Bacilli; o__Bacillales; f__Bacillaceae; g__Bacillus; s__
otu761	k__Bacteria; p__Firmicutes; c__Bacilli; o__Bacillales; f__Bacillaceae; g__Bacillus; s__
otu762	k__Bacteria; p__Firmicutes; c__Bacilli; o__Bacillales; f__Bacillaceae; g__Bacillus; s__
otu763	k__Bacteria; p__Firmicutes; c__Bacilli; o__Bacillales; f__Bacillaceae; g__Bacillus; s__
otu764	k__Bacteria; p__Firmicutes; c__Bacilli; o__Bacillales; f__Bacillaceae; g__Bacillus; s__
otu765	k__Bacteria; p__Firmicutes; c__Bacilli; o__Bacillales; f__Bacillaceae; g__Bacillus; s__clausii
otu766	k__Bacteria; p__Firmicutes; c__Bacilli; o__Bacillales; f__Bacillaceae; g__Bacillus; s__firmus
otu767	k__Bacteria; p__Firmicutes; c__Bacilli; o__Bacillales; f__Bacillaceae; g__Bacillus; s__flexus
otu768	k__Bacteria; p__Firmicutes; c__Bacilli; o__Bacillales; f__Bacillaceae; g__Bacillus; s__humi
otu769	k__Bacteria; p__Firmicutes; c__Bacilli; o__Bacillales; f__Bacillaceae; g__Oceanobacillus; s__
otu770	k__Bacteria; p__Firmicutes; c__Bacilli; o__Bacillales; f__Bacillaceae; g__Oceanobacillus; s__
otu771	k__Bacteria; p__Firmicutes; c__Bacilli; o__Bacillales; f__Bacillaceae; g__Oceanobacillus; s__chironomi
otu772	k__Bacteria; p__Firmicutes; c__Bacilli; o__Bacillales; f__Paenibacillaceae; g__Brevibacillus; s__invocatus
otu773	k__Bacteria; p__Firmicutes; c__Bacilli; o__Bacillales; f__Paenibacillaceae; g__Paenibacillus; s__
otu774	k__Bacteria; p__Firmicutes; c__Bacilli; o__Bacillales; f__Paenibacillaceae; g__Paenibacillus; s__
otu775	k__Bacteria; p__Firmicutes; c__Bacilli; o__Bacillales; f__Paenibacillaceae; g__Paenibacillus; s__
otu776	k__Bacteria; p__Firmicutes; c__Bacilli; o__Bacillales; f__Paenibacillaceae; g__Paenibacillus; s__
otu777	k__Bacteria; p__Firmicutes; c__Bacilli; o__Bacillales; f__Paenibacillaceae; g__Paenibacillus; s__
otu778	k__Bacteria; p__Firmicutes; c__Bacilli; o__Bacillales; f__Paenibacillaceae; g__Paenibacillus; s__
otu779	k__Bacteria; p__Firmicutes; c__Bacilli; o__Bacillales; f__Planococcaceae; g__; s__
otu780	k__Bacteria; p__Firmicutes; c__Bacilli; o__Bacillales; f__Planococcaceae; g__; s__
otu781	k__Bacteria; p__Firmicutes; c__Bacilli; o__Bacillales; f__Planococcaceae; g__Lysinibacillus; s__boronitolerans
otu782	k__Bacteria; p__Firmicutes; c__Bacilli; o__Bacillales; f__Planococcaceae; g__Paenisporosarcina; s__
otu783	k__Bacteria; p__Firmicutes; c__Bacilli; o__Bacillales; f__Planococcaceae; g__Paenisporosarcina; s__
otu784	k__Bacteria; p__Firmicutes; c__Bacilli; o__Bacillales; f__Planococcaceae; g__Rummeliibacillus; s__
otu785	k__Bacteria; p__Firmicutes; c__Bacilli; o__Bacillales; f__Planococcaceae; g__Sporosarcina; s__
otu786	k__Bacteria; p__Firmicutes; c__Bacilli; o__Bacillales; f__Staphylococcaceae; g__Jeotgalicoccus; s__
otu787	k__Bacteria; p__Firmicutes; c__Bacilli; o__Bacillales; f__Staphylococcaceae; g__Staphylococcus; s__
otu788	k__Bacteria; p__Firmicutes; c__Bacilli; o__Bacillales; f__Staphylococcaceae; g__Staphylococcus; s__
otu789	k__Bacteria; p__Firmicutes; c__Bacilli; o__Bacillales; f__Staphylococcaceae; g__Staphylococcus; s__aureus
otu790	k__Bacteria; p__Firmicutes; c__Bacilli; o__Bacillales; f__Staphylococcaceae; g__Staphylococcus; s__aureus
otu791	k__Bacteria; p__Firmicutes; c__Bacilli; o__Bacillales; f__Staphylococcaceae; g__Staphylococcus; s__sciuri
otu792	k__Bacteria; p__Firmicutes; c__Bacilli; o__Gemellales; f__Gemellaceae; g__; s__
otu793	k__Bacteria; p__Firmicutes; c__Bacilli; o__Lactobacillales; f__; g__; s__
otu794	k__Bacteria; p__Firmicutes; c__Bacilli; o__Lactobacillales; f__; g__; s__
otu795	k__Bacteria; p__Firmicutes; c__Bacilli; o__Lactobacillales; f__; g__; s__
otu796	k__Bacteria; p__Firmicutes; c__Bacilli; o__Lactobacillales; f__; g__; s__
otu797	k__Bacteria; p__Firmicutes; c__Bacilli; o__Lactobacillales; f__; g__; s__
otu798	k__Bacteria; p__Firmicutes; c__Bacilli; o__Lactobacillales; f__; g__; s__
otu799	k__Bacteria; p__Firmicutes; c__Bacilli; o__Lactobacillales; f__; g__; s__
otu800	k__Bacteria; p__Firmicutes; c__Bacilli; o__Lactobacillales; f__; g__; s__
otu801	k__Bacteria; p__Firmicutes; c__Bacilli; o__Lactobacillales; f__Aerococcaceae; g__; s__
otu802	k__Bacteria; p__Firmicutes; c__Bacilli; o__Lactobacillales; f__Aerococcaceae; g__Facklamia; s__
otu803	k__Bacteria; p__Firmicutes; c__Bacilli; o__Lactobacillales; f__Carnobacteriaceae; g__Carnobacterium; s__
otu804	k__Bacteria; p__Firmicutes; c__Bacilli; o__Lactobacillales; f__Carnobacteriaceae; g__Granulicatella; s__
otu805	k__Bacteria; p__Firmicutes; c__Bacilli; o__Lactobacillales; f__Enterococcaceae; g__; s__
otu806	k__Bacteria; p__Firmicutes; c__Bacilli; o__Lactobacillales; f__Enterococcaceae; g__; s__
otu807	k__Bacteria; p__Firmicutes; c__Bacilli; o__Lactobacillales; f__Enterococcaceae; g__Enterococcus; s__
otu808	k__Bacteria; p__Firmicutes; c__Bacilli; o__Lactobacillales; f__Enterococcaceae; g__Enterococcus; s__
otu809	k__Bacteria; p__Firmicutes; c__Bacilli; o__Lactobacillales; f__Enterococcaceae; g__Enterococcus; s__
otu810	k__Bacteria; p__Firmicutes; c__Bacilli; o__Lactobacillales; f__Enterococcaceae; g__Enterococcus; s__
otu811	k__Bacteria; p__Firmicutes; c__Bacilli; o__Lactobacillales; f__Enterococcaceae; g__Enterococcus; s__
otu812	k__Bacteria; p__Firmicutes; c__Bacilli; o__Lactobacillales; f__Enterococcaceae; g__Enterococcus; s__
otu813	k__Bacteria; p__Firmicutes; c__Bacilli; o__Lactobacillales; f__Enterococcaceae; g__Enterococcus; s__
otu814	k__Bacteria; p__Firmicutes; c__Bacilli; o__Lactobacillales; f__Enterococcaceae; g__Enterococcus; s__
otu815	k__Bacteria; p__Firmicutes; c__Bacilli; o__Lactobacillales; f__Enterococcaceae; g__Enterococcus; s__
otu816	k__Bacteria; p__Firmicutes; c__Bacilli; o__Lactobacillales; f__Enterococcaceae; g__Enterococcus; s__cecorum
otu817	k__Bacteria; p__Firmicutes; c__Bacilli; o__Lactobacillales; f__Enterococcaceae; g__Tetragenococcus; s__halophilus
otu818	k__Bacteria; p__Firmicutes; c__Bacilli; o__Lactobacillales; f__Lactobacillaceae; g__Lactobacillus; s__
otu819	k__Bacteria; p__Firmicutes; c__Bacilli; o__Lactobacillales; f__Lactobacillaceae; g__Lactobacillus; s__
otu820	k__Bacteria; p__Firmicutes; c__Bacilli; o__Lactobacillales; f__Lactobacillaceae; g__Lactobacillus; s__
otu821	k__Bacteria; p__Firmicutes; c__Bacilli; o__Lactobacillales; f__Lactobacillaceae; g__Lactobacillus; s__
otu822	k__Bacteria; p__Firmicutes; c__Bacilli; o__Lactobacillales; f__Lactobacillaceae; g__Lactobacillus; s__
otu823	k__Bacteria; p__Firmicutes; c__Bacilli; o__Lactobacillales; f__Lactobacillaceae; g__Lactobacillus; s__
otu824	k__Bacteria; p__Firmicutes; c__Bacilli; o__Lactobacillales; f__Lactobacillaceae; g__Lactobacillus; s__
otu825	k__Bacteria; p__Firmicutes; c__Bacilli; o__Lactobacillales; f__Lactobacillaceae; g__Lactobacillus; s__
otu826	k__Bacteria; p__Firmicutes; c__Bacilli; o__Lactobacillales; f__Lactobacillaceae; g__Lactobacillus; s__
otu827	k__Bacteria; p__Firmicutes; c__Bacilli; o__Lactobacillales; f__Lactobacillaceae; g__Lactobacillus; s__
otu828	k__Bacteria; p__Firmicutes; c__Bacilli; o__Lactobacillales; f__Lactobacillaceae; g__Lactobacillus; s__
otu829	k__Bacteria; p__Firmicutes; c__Bacilli; o__Lactobacillales; f__Lactobacillaceae; g__Lactobacillus; s__
otu830	k__Bacteria; p__Firmicutes; c__Bacilli; o__Lactobacillales; f__Lactobacillaceae; g__Lactobacillus; s__
otu831	k__Bacteria; p__Firmicutes; c__Bacilli; o__Lactobacillales; f__Lactobacillaceae; g__Lactobacillus; s__
otu832	k__Bacteria; p__Firmicutes; c__Bacilli; o__Lactobacillales; f__Lactobacillaceae; g__Lactobacillus; s__
otu833	k__Bacteria; p__Firmicutes; c__Bacilli; o__Lactobacillales; f__Lactobacillaceae; g__Lactobacillus; s__
otu834	k__Bacteria; p__Firmicutes; c__Bacilli; o__Lactobacillales; f__Lactobacillaceae; g__Lactobacillus; s__
otu835	k__Bacteria; p__Firmicutes; c__Bacilli; o__Lactobacillales; f__Lactobacillaceae; g__Lactobacillus; s__
otu836	k__Bacteria; p__Firmicutes; c__Bacilli; o__Lactobacillales; f__Lactobacillaceae; g__Lactobacillus; s__
otu837	k__Bacteria; p__Firmicutes; c__Bacilli; o__Lactobacillales; f__Lactobacillaceae; g__Lactobacillus; s__
otu838	k__Bacteria; p__Firmicutes; c__Bacilli; o__Lactobacillales; f__Lactobacillaceae; g__Lactobacillus; s__
otu839	k__Bacteria; p__Firmicutes; c__Bacilli; o__Lactobacillales; f__Lactobacillaceae; g__Lactobacillus; s__
otu840	k__Bacteria; p__Firmicutes; c__Bacilli; o__Lactobacillales; f__Lactobacillaceae; g__Lactobacillus; s__
otu841	k__Bacteria; p__Firmicutes; c__Bacilli; o__Lactobacillales; f__Lactobacillaceae; g__Lactobacillus; s__
otu842	k__Bacteria; p__Firmicutes; c__Bacilli; o__Lactobacillales; f__Lactobacillaceae; g__Lactobacillus; s__
otu843	k__Bacteria; p__Firmicutes; c__Bacilli; o__Lactobacillales; f__Lactobacillaceae; g__Lactobacillus; s__
otu844	k__Bacteria; p__Firmicutes; c__Bacilli; o__Lactobacillales; f__Lactobacillaceae; g__Lactobacillus; s__
otu845	k__Bacteria; p__Firmicutes; c__Bacilli; o__Lactobacillales; f__Lactobacillaceae; g__Lactobacillus; s__brevis
otu846	k__Bacteria; p__Firmicutes; c__Bacilli; o__Lactobacillales; f__Lactobacillaceae; g__Lactobacillus; s__coleohominis
otu847	k__Bacteria; p__Firmicutes; c__Bacilli; o__Lactobacillales; f__Lactobacillaceae; g__Lactobacillus; s__iners
otu848	k__Bacteria; p__Firmicutes; c__Bacilli; o__Lactobacillales; f__Lactobacillaceae; g__Lactobacillus; s__manihotivorans
otu849	k__Bacteria; p__Firmicutes; c__Bacilli; o__Lactobacillales; f__Lactobacillaceae; g__Lactobacillus; s__mucosae
otu850	k__Bacteria; p__Firmicutes; c__Bacilli; o__Lactobacillales; f__Lactobacillaceae; g__Lactobacillus; s__paraplantarum
otu851	k__Bacteria; p__Firmicutes; c__Bacilli; o__Lactobacillales; f__Lactobacillaceae; g__Lactobacillus; s__reuteri
otu852	k__Bacteria; p__Firmicutes; c__Bacilli; o__Lactobacillales; f__Lactobacillaceae; g__Lactobacillus; s__ruminis
otu853	k__Bacteria; p__Firmicutes; c__Bacilli; o__Lactobacillales; f__Lactobacillaceae; g__Lactobacillus; s__ruminis
otu854	k__Bacteria; p__Firmicutes; c__Bacilli; o__Lactobacillales; f__Lactobacillaceae; g__Lactobacillus; s__zeae
otu855	k__Bacteria; p__Firmicutes; c__Bacilli; o__Lactobacillales; f__Lactobacillaceae; g__Lactobacillus; s__zeae
otu856	k__Bacteria; p__Firmicutes; c__Bacilli; o__Lactobacillales; f__Lactobacillaceae; g__Lactobacillus; s__zeae
otu857	k__Bacteria; p__Firmicutes; c__Bacilli; o__Lactobacillales; f__Lactobacillaceae; g__Lactobacillus; s__zeae
otu858	k__Bacteria; p__Firmicutes; c__Bacilli; o__Lactobacillales; f__Lactobacillaceae; g__Pediococcus; s__acidilactici
otu859	k__Bacteria; p__Firmicutes; c__Bacilli; o__Lactobacillales; f__Leuconostocaceae; g__; s__
otu860	k__Bacteria; p__Firmicutes; c__Bacilli; o__Lactobacillales; f__Leuconostocaceae; g__Leuconostoc; s__
otu861	k__Bacteria; p__Firmicutes; c__Bacilli; o__Lactobacillales; f__Leuconostocaceae; g__Leuconostoc; s__
otu862	k__Bacteria; p__Firmicutes; c__Bacilli; o__Lactobacillales; f__Leuconostocaceae; g__Leuconostoc; s__
otu863	k__Bacteria; p__Firmicutes; c__Bacilli; o__Lactobacillales; f__Leuconostocaceae; g__Leuconostoc; s__
otu864	k__Bacteria; p__Firmicutes; c__Bacilli; o__Lactobacillales; f__Streptococcaceae; g__; s__
otu865	k__Bacteria; p__Firmicutes; c__Bacilli; o__Lactobacillales; f__Streptococcaceae; g__; s__
otu866	k__Bacteria; p__Firmicutes; c__Bacilli; o__Lactobacillales; f__Streptococcaceae; g__; s__
otu867	k__Bacteria; p__Firmicutes; c__Bacilli; o__Lactobacillales; f__Streptococcaceae; g__Lactococcus; s__
otu868	k__Bacteria; p__Firmicutes; c__Bacilli; o__Lactobacillales; f__Streptococcaceae; g__Lactococcus; s__
otu869	k__Bacteria; p__Firmicutes; c__Bacilli; o__Lactobacillales; f__Streptococcaceae; g__Streptococcus; s__
otu870	k__Bacteria; p__Firmicutes; c__Bacilli; o__Lactobacillales; f__Streptococcaceae; g__Streptococcus; s__
otu871	k__Bacteria; p__Firmicutes; c__Bacilli; o__Lactobacillales; f__Streptococcaceae; g__Streptococcus; s__
otu872	k__Bacteria; p__Firmicutes; c__Bacilli; o__Lactobacillales; f__Streptococcaceae; g__Streptococcus; s__
otu873	k__Bacteria; p__Firmicutes; c__Bacilli; o__Lactobacillales; f__Streptococcaceae; g__Streptococcus; s__
otu874	k__Bacteria; p__Firmicutes; c__Bacilli; o__Lactobacillales; f__Streptococcaceae; g__Streptococcus; s__
otu875	k__Bacteria; p__Firmicutes; c__Bacilli; o__Lactobacillales; f__Streptococcaceae; g__Streptococcus; s__
otu876	k__Bacteria; p__Firmicutes; c__Bacilli; o__Lactobacillales; f__Streptococcaceae; g__Streptococcus; s__
otu877	k__Bacteria; p__Firmicutes; c__Bacilli; o__Lactobacillales; f__Streptococcaceae; g__Streptococcus; s__
otu878	k__Bacteria; p__Firmicutes; c__Bacilli; o__Lactobacillales; f__Streptococcaceae; g__Streptococcus; s__
otu879	k__Bacteria; p__Firmicutes; c__Bacilli; o__Lactobacillales; f__Streptococcaceae; g__Streptococcus; s__
otu880	k__Bacteria; p__Firmicutes; c__Bacilli; o__Lactobacillales; f__Streptococcaceae; g__Streptococcus; s__
otu881	k__Bacteria; p__Firmicutes; c__Bacilli; o__Lactobacillales; f__Streptococcaceae; g__Streptococcus; s__
otu882	k__Bacteria; p__Firmicutes; c__Bacilli; o__Lactobacillales; f__Streptococcaceae; g__Streptococcus; s__
otu883	k__Bacteria; p__Firmicutes; c__Bacilli; o__Lactobacillales; f__Streptococcaceae; g__Streptococcus; s__
otu884	k__Bacteria; p__Firmicutes; c__Bacilli; o__Lactobacillales; f__Streptococcaceae; g__Streptococcus; s__
otu885	k__Bacteria; p__Firmicutes; c__Bacilli; o__Lactobacillales; f__Streptococcaceae; g__Streptococcus; s__
otu886	k__Bacteria; p__Firmicutes; c__Bacilli; o__Lactobacillales; f__Streptococcaceae; g__Streptococcus; s__
otu887	k__Bacteria; p__Firmicutes; c__Bacilli; o__Lactobacillales; f__Streptococcaceae; g__Streptococcus; s__
otu888	k__Bacteria; p__Firmicutes; c__Bacilli; o__Lactobacillales; f__Streptococcaceae; g__Streptococcus; s__
otu889	k__Bacteria; p__Firmicutes; c__Bacilli; o__Lactobacillales; f__Streptococcaceae; g__Streptococcus; s__
otu890	k__Bacteria; p__Firmicutes; c__Bacilli; o__Lactobacillales; f__Streptococcaceae; g__Streptococcus; s__
otu891	k__Bacteria; p__Firmicutes; c__Bacilli; o__Lactobacillales; f__Streptococcaceae; g__Streptococcus; s__
otu892	k__Bacteria; p__Firmicutes; c__Bacilli; o__Lactobacillales; f__Streptococcaceae; g__Streptococcus; s__
otu893	k__Bacteria; p__Firmicutes; c__Bacilli; o__Lactobacillales; f__Streptococcaceae; g__Streptococcus; s__
otu894	k__Bacteria; p__Firmicutes; c__Bacilli; o__Lactobacillales; f__Streptococcaceae; g__Streptococcus; s__
otu895	k__Bacteria; p__Firmicutes; c__Bacilli; o__Lactobacillales; f__Streptococcaceae; g__Streptococcus; s__
otu896	k__Bacteria; p__Firmicutes; c__Bacilli; o__Lactobacillales; f__Streptococcaceae; g__Streptococcus; s__
otu897	k__Bacteria; p__Firmicutes; c__Bacilli; o__Lactobacillales; f__Streptococcaceae; g__Streptococcus; s__
otu898	k__Bacteria; p__Firmicutes; c__Bacilli; o__Lactobacillales; f__Streptococcaceae; g__Streptococcus; s__
otu899	k__Bacteria; p__Firmicutes; c__Bacilli; o__Lactobacillales; f__Streptococcaceae; g__Streptococcus; s__
otu900	k__Bacteria; p__Firmicutes; c__Bacilli; o__Lactobacillales; f__Streptococcaceae; g__Streptococcus; s__agalactiae
otu901	k__Bacteria; p__Firmicutes; c__Bacilli; o__Lactobacillales; f__Streptococcaceae; g__Streptococcus; s__anginosus
otu902	k__Bacteria; p__Firmicutes; c__Bacilli; o__Lactobacillales; f__Streptococcaceae; g__Streptococcus; s__anginosus
otu903	k__Bacteria; p__Firmicutes; c__Bacilli; o__Turicibacterales; f__Turicibacteraceae; g__Turicibacter; s__
otu904	k__Bacteria; p__Firmicutes; c__Bacilli; o__Turicibacterales; f__Turicibacteraceae; g__Turicibacter; s__
otu905	k__Bacteria; p__Firmicutes; c__Bacilli; o__Turicibacterales; f__Turicibacteraceae; g__Turicibacter; s__
otu906	k__Bacteria; p__Firmicutes; c__Clostridia; o__; f__; g__; s__
otu907	k__Bacteria; p__Firmicutes; c__Clostridia; o__Clostridiales; f__; g__; s__
otu908	k__Bacteria; p__Firmicutes; c__Clostridia; o__Clostridiales; f__; g__; s__
otu909	k__Bacteria; p__Firmicutes; c__Clostridia; o__Clostridiales; f__; g__; s__
otu910	k__Bacteria; p__Firmicutes; c__Clostridia; o__Clostridiales; f__; g__; s__
otu911	k__Bacteria; p__Firmicutes; c__Clostridia; o__Clostridiales; f__; g__; s__
otu912	k__Bacteria; p__Firmicutes; c__Clostridia; o__Clostridiales; f__; g__; s__
otu913	k__Bacteria; p__Firmicutes; c__Clostridia; o__Clostridiales; f__; g__; s__
otu914	k__Bacteria; p__Firmicutes; c__Clostridia; o__Clostridiales; f__; g__; s__
otu915	k__Bacteria; p__Firmicutes; c__Clostridia; o__Clostridiales; f__; g__; s__
otu916	k__Bacteria; p__Firmicutes; c__Clostridia; o__Clostridiales; f__; g__; s__
otu917	k__Bacteria; p__Firmicutes; c__Clostridia; o__Clostridiales; f__; g__; s__
otu918	k__Bacteria; p__Firmicutes; c__Clostridia; o__Clostridiales; f__; g__; s__
otu919	k__Bacteria; p__Firmicutes; c__Clostridia; o__Clostridiales; f__; g__; s__
otu920	k__Bacteria; p__Firmicutes; c__Clostridia; o__Clostridiales; f__; g__; s__
otu921	k__Bacteria; p__Firmicutes; c__Clostridia; o__Clostridiales; f__; g__; s__
otu922	k__Bacteria; p__Firmicutes; c__Clostridia; o__Clostridiales; f__; g__; s__
otu923	k__Bacteria; p__Firmicutes; c__Clostridia; o__Clostridiales; f__; g__; s__
otu924	k__Bacteria; p__Firmicutes; c__Clostridia; o__Clostridiales; f__; g__; s__
otu925	k__Bacteria; p__Firmicutes; c__Clostridia; o__Clostridiales; f__; g__; s__
otu926	k__Bacteria; p__Firmicutes; c__Clostridia; o__Clostridiales; f__; g__; s__
otu927	k__Bacteria; p__Firmicutes; c__Clostridia; o__Clostridiales; f__; g__; s__
otu928	k__Bacteria; p__Firmicutes; c__Clostridia; o__Clostridiales; f__; g__; s__
otu929	k__Bacteria; p__Firmicutes; c__Clostridia; o__Clostridiales; f__; g__; s__
otu930	k__Bacteria; p__Firmicutes; c__Clostridia; o__Clostridiales; f__; g__; s__
otu931	k__Bacteria; p__Firmicutes; c__Clostridia; o__Clostridiales; f__; g__; s__
otu932	k__Bacteria; p__Firmicutes; c__Clostridia; o__Clostridiales; f__; g__; s__
otu933	k__Bacteria; p__Firmicutes; c__Clostridia; o__Clostridiales; f__; g__; s__
otu934	k__Bacteria; p__Firmicutes; c__Clostridia; o__Clostridiales; f__; g__; s__
otu935	k__Bacteria; p__Firmicutes; c__Clostridia; o__Clostridiales; f__; g__; s__
otu936	k__Bacteria; p__Firmicutes; c__Clostridia; o__Clostridiales; f__; g__; s__
otu937	k__Bacteria; p__Firmicutes; c__Clostridia; o__Clostridiales; f__; g__; s__
otu938	k__Bacteria; p__Firmicutes; c__Clostridia; o__Clostridiales; f__; g__; s__
otu939	k__Bacteria; p__Firmicutes; c__Clostridia; o__Clostridiales; f__; g__; s__
otu940	k__Bacteria; p__Firmicutes; c__Clostridia; o__Clostridiales; f__; g__; s__
otu941	k__Bacteria; p__Firmicutes; c__Clostridia; o__Clostridiales; f__; g__; s__
otu942	k__Bacteria; p__Firmicutes; c__Clostridia; o__Clostridiales; f__; g__; s__
otu943	k__Bacteria; p__Firmicutes; c__Clostridia; o__Clostridiales; f__; g__; s__
otu944	k__Bacteria; p__Firmicutes; c__Clostridia; o__Clostridiales; f__; g__; s__
otu945	k__Bacteria; p__Firmicutes; c__Clostridia; o__Clostridiales; f__; g__; s__
otu946	k__Bacteria; p__Firmicutes; c__Clostridia; o__Clostridiales; f__; g__; s__
otu947	k__Bacteria; p__Firmicutes; c__Clostridia; o__Clostridiales; f__; g__; s__
otu948	k__Bacteria; p__Firmicutes; c__Clostridia; o__Clostridiales; f__; g__; s__
otu949	k__Bacteria; p__Firmicutes; c__Clostridia; o__Clostridiales; f__; g__; s__
otu950	k__Bacteria; p__Firmicutes; c__Clostridia; o__Clostridiales; f__; g__; s__
otu951	k__Bacteria; p__Firmicutes; c__Clostridia; o__Clostridiales; f__; g__; s__
otu952	k__Bacteria; p__Firmicutes; c__Clostridia; o__Clostridiales; f__; g__; s__
otu953	k__Bacteria; p__Firmicutes; c__Clostridia; o__Clostridiales; f__; g__; s__
otu954	k__Bacteria; p__Firmicutes; c__Clostridia; o__Clostridiales; f__; g__; s__
otu955	k__Bacteria; p__Firmicutes; c__Clostridia; o__Clostridiales; f__; g__; s__
otu956	k__Bacteria; p__Firmicutes; c__Clostridia; o__Clostridiales; f__; g__; s__
otu957	k__Bacteria; p__Firmicutes; c__Clostridia; o__Clostridiales; f__; g__; s__
otu958	k__Bacteria; p__Firmicutes; c__Clostridia; o__Clostridiales; f__; g__; s__
otu959	k__Bacteria; p__Firmicutes; c__Clostridia; o__Clostridiales; f__; g__; s__
otu960	k__Bacteria; p__Firmicutes; c__Clostridia; o__Clostridiales; f__; g__; s__
otu961	k__Bacteria; p__Firmicutes; c__Clostridia; o__Clostridiales; f__; g__; s__
otu962	k__Bacteria; p__Firmicutes; c__Clostridia; o__Clostridiales; f__; g__; s__
otu963	k__Bacteria; p__Firmicutes; c__Clostridia; o__Clostridiales; f__; g__; s__
otu964	k__Bacteria; p__Firmicutes; c__Clostridia; o__Clostridiales; f__; g__; s__
otu965	k__Bacteria; p__Firmicutes; c__Clostridia; o__Clostridiales; f__; g__; s__
otu966	k__Bacteria; p__Firmicutes; c__Clostridia; o__Clostridiales; f__; g__; s__
otu967	k__Bacteria; p__Firmicutes; c__Clostridia; o__Clostridiales; f__; g__; s__
otu968	k__Bacteria; p__Firmicutes; c__Clostridia; o__Clostridiales; f__; g__; s__
otu969	k__Bacteria; p__Firmicutes; c__Clostridia; o__Clostridiales; f__; g__; s__
otu970	k__Bacteria; p__Firmicutes; c__Clostridia; o__Clostridiales; f__; g__; s__
otu971	k__Bacteria; p__Firmicutes; c__Clostridia; o__Clostridiales; f__; g__; s__
otu972	k__Bacteria; p__Firmicutes; c__Clostridia; o__Clostridiales; f__; g__; s__
otu973	k__Bacteria; p__Firmicutes; c__Clostridia; o__Clostridiales; f__; g__; s__
otu974	k__Bacteria; p__Firmicutes; c__Clostridia; o__Clostridiales; f__; g__; s__
otu975	k__Bacteria; p__Firmicutes; c__Clostridia; o__Clostridiales; f__; g__; s__
otu976	k__Bacteria; p__Firmicutes; c__Clostridia; o__Clostridiales; f__; g__; s__
otu977	k__Bacteria; p__Firmicutes; c__Clostridia; o__Clostridiales; f__; g__; s__
otu978	k__Bacteria; p__Firmicutes; c__Clostridia; o__Clostridiales; f__; g__; s__
otu979	k__Bacteria; p__Firmicutes; c__Clostridia; o__Clostridiales; f__; g__; s__
otu980	k__Bacteria; p__Firmicutes; c__Clostridia; o__Clostridiales; f__; g__; s__
otu981	k__Bacteria; p__Firmicutes; c__Clostridia; o__Clostridiales; f__; g__; s__
otu982	k__Bacteria; p__Firmicutes; c__Clostridia; o__Clostridiales; f__; g__; s__
otu983	k__Bacteria; p__Firmicutes; c__Clostridia; o__Clostridiales; f__; g__; s__
otu984	k__Bacteria; p__Firmicutes; c__Clostridia; o__Clostridiales; f__; g__; s__
otu985	k__Bacteria; p__Firmicutes; c__Clostridia; o__Clostridiales; f__; g__; s__
otu986	k__Bacteria; p__Firmicutes; c__Clostridia; o__Clostridiales; f__; g__; s__
otu987	k__Bacteria; p__Firmicutes; c__Clostridia; o__Clostridiales; f__; g__; s__
otu988	k__Bacteria; p__Firmicutes; c__Clostridia; o__Clostridiales; f__; g__; s__
otu989	k__Bacteria; p__Firmicutes; c__Clostridia; o__Clostridiales; f__; g__; s__
otu990	k__Bacteria; p__Firmicutes; c__Clostridia; o__Clostridiales; f__; g__; s__
otu991	k__Bacteria; p__Firmicutes; c__Clostridia; o__Clostridiales; f__; g__; s__
otu992	k__Bacteria; p__Firmicutes; c__Clostridia; o__Clostridiales; f__; g__; s__
otu993	k__Bacteria; p__Firmicutes; c__Clostridia; o__Clostridiales; f__; g__; s__
otu994	k__Bacteria; p__Firmicutes; c__Clostridia; o__Clostridiales; f__; g__; s__
otu995	k__Bacteria; p__Firmicutes; c__Clostridia; o__Clostridiales; f__; g__; s__
otu996	k__Bacteria; p__Firmicutes; c__Clostridia; o__Clostridiales; f__; g__; s__
otu997	k__Bacteria; p__Firmicutes; c__Clostridia; o__Clostridiales; f__; g__; s__
otu998	k__Bacteria; p__Firmicutes; c__Clostridia; o__Clostridiales; f__; g__; s__
otu999	k__Bacteria; p__Firmicutes; c__Clostridia; o__Clostridiales; f__; g__; s__
otu1000	k__Bacteria; p__Firmicutes; c__Clostridia; o__Clostridiales; f__; g__; s__
otu1001	k__Bacteria; p__Firmicutes; c__Clostridia; o__Clostridiales; f__; g__; s__
otu1002	k__Bacteria; p__Firmicutes; c__Clostridia; o__Clostridiales; f__; g__; s__
otu1003	k__Bacteria; p__Firmicutes; c__Clostridia; o__Clostridiales; f__; g__; s__
otu1004	k__Bacteria; p__Firmicutes; c__Clostridia; o__Clostridiales; f__; g__; s__
otu1005	k__Bacteria; p__Firmicutes; c__Clostridia; o__Clostridiales; f__; g__; s__
otu1006	k__Bacteria; p__Firmicutes; c__Clostridia; o__Clostridiales; f__; g__; s__
otu1007	k__Bacteria; p__Firmicutes; c__Clostridia; o__Clostridiales; f__; g__; s__
otu1008	k__Bacteria; p__Firmicutes; c__Clostridia; o__Clostridiales; f__; g__; s__
otu1009	k__Bacteria; p__Firmicutes; c__Clostridia; o__Clostridiales; f__; g__; s__
otu1010	k__Bacteria; p__Firmicutes; c__Clostridia; o__Clostridiales; f__; g__; s__
otu1011	k__Bacteria; p__Firmicutes; c__Clostridia; o__Clostridiales; f__; g__; s__
otu1012	k__Bacteria; p__Firmicutes; c__Clostridia; o__Clostridiales; f__; g__; s__
otu1013	k__Bacteria; p__Firmicutes; c__Clostridia; o__Clostridiales; f__; g__; s__
otu1014	k__Bacteria; p__Firmicutes; c__Clostridia; o__Clostridiales; f__; g__; s__
otu1015	k__Bacteria; p__Firmicutes; c__Clostridia; o__Clostridiales; f__; g__; s__
otu1016	k__Bacteria; p__Firmicutes; c__Clostridia; o__Clostridiales; f__; g__; s__
otu1017	k__Bacteria; p__Firmicutes; c__Clostridia; o__Clostridiales; f__; g__; s__
otu1018	k__Bacteria; p__Firmicutes; c__Clostridia; o__Clostridiales; f__; g__; s__
otu1019	k__Bacteria; p__Firmicutes; c__Clostridia; o__Clostridiales; f__; g__; s__
otu1020	k__Bacteria; p__Firmicutes; c__Clostridia; o__Clostridiales; f__; g__; s__
otu1021	k__Bacteria; p__Firmicutes; c__Clostridia; o__Clostridiales; f__; g__; s__
otu1022	k__Bacteria; p__Firmicutes; c__Clostridia; o__Clostridiales; f__; g__; s__
otu1023	k__Bacteria; p__Firmicutes; c__Clostridia; o__Clostridiales; f__; g__; s__
otu1024	k__Bacteria; p__Firmicutes; c__Clostridia; o__Clostridiales; f__; g__; s__
otu1025	k__Bacteria; p__Firmicutes; c__Clostridia; o__Clostridiales; f__; g__; s__
otu1026	k__Bacteria; p__Firmicutes; c__Clostridia; o__Clostridiales; f__; g__; s__
otu1027	k__Bacteria; p__Firmicutes; c__Clostridia; o__Clostridiales; f__; g__; s__
otu1028	k__Bacteria; p__Firmicutes; c__Clostridia; o__Clostridiales; f__; g__; s__
otu1029	k__Bacteria; p__Firmicutes; c__Clostridia; o__Clostridiales; f__; g__; s__
otu1030	k__Bacteria; p__Firmicutes; c__Clostridia; o__Clostridiales; f__; g__; s__
otu1031	k__Bacteria; p__Firmicutes; c__Clostridia; o__Clostridiales; f__; g__; s__
otu1032	k__Bacteria; p__Firmicutes; c__Clostridia; o__Clostridiales; f__; g__; s__
otu1033	k__Bacteria; p__Firmicutes; c__Clostridia; o__Clostridiales; f__; g__; s__
otu1034	k__Bacteria; p__Firmicutes; c__Clostridia; o__Clostridiales; f__; g__; s__
otu1035	k__Bacteria; p__Firmicutes; c__Clostridia; o__Clostridiales; f__; g__; s__
otu1036	k__Bacteria; p__Firmicutes; c__Clostridia; o__Clostridiales; f__; g__; s__
otu1037	k__Bacteria; p__Firmicutes; c__Clostridia; o__Clostridiales; f__; g__; s__
otu1038	k__Bacteria; p__Firmicutes; c__Clostridia; o__Clostridiales; f__; g__; s__
otu1039	k__Bacteria; p__Firmicutes; c__Clostridia; o__Clostridiales; f__; g__; s__
otu1040	k__Bacteria; p__Firmicutes; c__Clostridia; o__Clostridiales; f__; g__; s__
otu1041	k__Bacteria; p__Firmicutes; c__Clostridia; o__Clostridiales; f__; g__; s__
otu1042	k__Bacteria; p__Firmicutes; c__Clostridia; o__Clostridiales; f__; g__; s__
otu1043	k__Bacteria; p__Firmicutes; c__Clostridia; o__Clostridiales; f__; g__; s__
otu1044	k__Bacteria; p__Firmicutes; c__Clostridia; o__Clostridiales; f__; g__; s__
otu1045	k__Bacteria; p__Firmicutes; c__Clostridia; o__Clostridiales; f__; g__; s__
otu1046	k__Bacteria; p__Firmicutes; c__Clostridia; o__Clostridiales; f__; g__; s__
otu1047	k__Bacteria; p__Firmicutes; c__Clostridia; o__Clostridiales; f__; g__; s__
otu1048	k__Bacteria; p__Firmicutes; c__Clostridia; o__Clostridiales; f__; g__; s__
otu1049	k__Bacteria; p__Firmicutes; c__Clostridia; o__Clostridiales; f__; g__; s__
otu1050	k__Bacteria; p__Firmicutes; c__Clostridia; o__Clostridiales; f__; g__; s__
otu1051	k__Bacteria; p__Firmicutes; c__Clostridia; o__Clostridiales; f__; g__; s__
otu1052	k__Bacteria; p__Firmicutes; c__Clostridia; o__Clostridiales; f__; g__; s__
otu1053	k__Bacteria; p__Firmicutes; c__Clostridia; o__Clostridiales; f__; g__; s__
otu1054	k__Bacteria; p__Firmicutes; c__Clostridia; o__Clostridiales; f__; g__; s__
otu1055	k__Bacteria; p__Firmicutes; c__Clostridia; o__Clostridiales; f__; g__; s__
otu1056	k__Bacteria; p__Firmicutes; c__Clostridia; o__Clostridiales; f__; g__; s__
otu1057	k__Bacteria; p__Firmicutes; c__Clostridia; o__Clostridiales; f__; g__; s__
otu1058	k__Bacteria; p__Firmicutes; c__Clostridia; o__Clostridiales; f__; g__; s__
otu1059	k__Bacteria; p__Firmicutes; c__Clostridia; o__Clostridiales; f__; g__; s__
otu1060	k__Bacteria; p__Firmicutes; c__Clostridia; o__Clostridiales; f__; g__; s__
otu1061	k__Bacteria; p__Firmicutes; c__Clostridia; o__Clostridiales; f__; g__; s__
otu1062	k__Bacteria; p__Firmicutes; c__Clostridia; o__Clostridiales; f__; g__; s__
otu1063	k__Bacteria; p__Firmicutes; c__Clostridia; o__Clostridiales; f__; g__; s__
otu1064	k__Bacteria; p__Firmicutes; c__Clostridia; o__Clostridiales; f__; g__; s__
otu1065	k__Bacteria; p__Firmicutes; c__Clostridia; o__Clostridiales; f__; g__; s__
otu1066	k__Bacteria; p__Firmicutes; c__Clostridia; o__Clostridiales; f__; g__; s__
otu1067	k__Bacteria; p__Firmicutes; c__Clostridia; o__Clostridiales; f__; g__; s__
otu1068	k__Bacteria; p__Firmicutes; c__Clostridia; o__Clostridiales; f__; g__; s__
otu1069	k__Bacteria; p__Firmicutes; c__Clostridia; o__Clostridiales; f__; g__; s__
otu1070	k__Bacteria; p__Firmicutes; c__Clostridia; o__Clostridiales; f__; g__; s__
otu1071	k__Bacteria; p__Firmicutes; c__Clostridia; o__Clostridiales; f__; g__; s__
otu1072	k__Bacteria; p__Firmicutes; c__Clostridia; o__Clostridiales; f__; g__; s__
otu1073	k__Bacteria; p__Firmicutes; c__Clostridia; o__Clostridiales; f__; g__; s__
otu1074	k__Bacteria; p__Firmicutes; c__Clostridia; o__Clostridiales; f__; g__; s__
otu1075	k__Bacteria; p__Firmicutes; c__Clostridia; o__Clostridiales; f__; g__; s__
otu1076	k__Bacteria; p__Firmicutes; c__Clostridia; o__Clostridiales; f__; g__; s__
otu1077	k__Bacteria; p__Firmicutes; c__Clostridia; o__Clostridiales; f__; g__; s__
otu1078	k__Bacteria; p__Firmicutes; c__Clostridia; o__Clostridiales; f__; g__; s__
otu1079	k__Bacteria; p__Firmicutes; c__Clostridia; o__Clostridiales; f__; g__; s__
otu1080	k__Bacteria; p__Firmicutes; c__Clostridia; o__Clostridiales; f__; g__; s__
otu1081	k__Bacteria; p__Firmicutes; c__Clostridia; o__Clostridiales; f__; g__; s__
otu1082	k__Bacteria; p__Firmicutes; c__Clostridia; o__Clostridiales; f__; g__; s__
otu1083	k__Bacteria; p__Firmicutes; c__Clostridia; o__Clostridiales; f__; g__; s__
otu1084	k__Bacteria; p__Firmicutes; c__Clostridia; o__Clostridiales; f__; g__; s__
otu1085	k__Bacteria; p__Firmicutes; c__Clostridia; o__Clostridiales; f__; g__; s__
otu1086	k__Bacteria; p__Firmicutes; c__Clostridia; o__Clostridiales; f__; g__; s__
otu1087	k__Bacteria; p__Firmicutes; c__Clostridia; o__Clostridiales; f__; g__; s__
otu1088	k__Bacteria; p__Firmicutes; c__Clostridia; o__Clostridiales; f__; g__; s__
otu1089	k__Bacteria; p__Firmicutes; c__Clostridia; o__Clostridiales; f__; g__; s__
otu1090	k__Bacteria; p__Firmicutes; c__Clostridia; o__Clostridiales; f__; g__; s__
otu1091	k__Bacteria; p__Firmicutes; c__Clostridia; o__Clostridiales; f__; g__; s__
otu1092	k__Bacteria; p__Firmicutes; c__Clostridia; o__Clostridiales; f__; g__; s__
otu1093	k__Bacteria; p__Firmicutes; c__Clostridia; o__Clostridiales; f__; g__; s__
otu1094	k__Bacteria; p__Firmicutes; c__Clostridia; o__Clostridiales; f__; g__; s__
otu1095	k__Bacteria; p__Firmicutes; c__Clostridia; o__Clostridiales; f__; g__; s__
otu1096	k__Bacteria; p__Firmicutes; c__Clostridia; o__Clostridiales; f__; g__; s__
otu1097	k__Bacteria; p__Firmicutes; c__Clostridia; o__Clostridiales; f__; g__; s__
otu1098	k__Bacteria; p__Firmicutes; c__Clostridia; o__Clostridiales; f__; g__; s__
otu1099	k__Bacteria; p__Firmicutes; c__Clostridia; o__Clostridiales; f__; g__; s__
otu1100	k__Bacteria; p__Firmicutes; c__Clostridia; o__Clostridiales; f__; g__; s__
otu1101	k__Bacteria; p__Firmicutes; c__Clostridia; o__Clostridiales; f__; g__; s__
otu1102	k__Bacteria; p__Firmicutes; c__Clostridia; o__Clostridiales; f__; g__; s__
otu1103	k__Bacteria; p__Firmicutes; c__Clostridia; o__Clostridiales; f__; g__; s__
otu1104	k__Bacteria; p__Firmicutes; c__Clostridia; o__Clostridiales; f__; g__; s__
otu1105	k__Bacteria; p__Firmicutes; c__Clostridia; o__Clostridiales; f__; g__; s__
otu1106	k__Bacteria; p__Firmicutes; c__Clostridia; o__Clostridiales; f__; g__; s__
otu1107	k__Bacteria; p__Firmicutes; c__Clostridia; o__Clostridiales; f__; g__; s__
otu1108	k__Bacteria; p__Firmicutes; c__Clostridia; o__Clostridiales; f__; g__; s__
otu1109	k__Bacteria; p__Firmicutes; c__Clostridia; o__Clostridiales; f__; g__; s__
otu1110	k__Bacteria; p__Firmicutes; c__Clostridia; o__Clostridiales; f__; g__; s__
otu1111	k__Bacteria; p__Firmicutes; c__Clostridia; o__Clostridiales; f__; g__; s__
otu1112	k__Bacteria; p__Firmicutes; c__Clostridia; o__Clostridiales; f__; g__; s__
otu1113	k__Bacteria; p__Firmicutes; c__Clostridia; o__Clostridiales; f__; g__; s__
otu1114	k__Bacteria; p__Firmicutes; c__Clostridia; o__Clostridiales; f__; g__; s__
otu1115	k__Bacteria; p__Firmicutes; c__Clostridia; o__Clostridiales; f__; g__; s__
otu1116	k__Bacteria; p__Firmicutes; c__Clostridia; o__Clostridiales; f__; g__; s__
otu1117	k__Bacteria; p__Firmicutes; c__Clostridia; o__Clostridiales; f__; g__; s__
otu1118	k__Bacteria; p__Firmicutes; c__Clostridia; o__Clostridiales; f__; g__; s__
otu1119	k__Bacteria; p__Firmicutes; c__Clostridia; o__Clostridiales; f__; g__; s__
otu1120	k__Bacteria; p__Firmicutes; c__Clostridia; o__Clostridiales; f__; g__; s__
otu1121	k__Bacteria; p__Firmicutes; c__Clostridia; o__Clostridiales; f__; g__; s__
otu1122	k__Bacteria; p__Firmicutes; c__Clostridia; o__Clostridiales; f__; g__; s__
otu1123	k__Bacteria; p__Firmicutes; c__Clostridia; o__Clostridiales; f__; g__; s__
otu1124	k__Bacteria; p__Firmicutes; c__Clostridia; o__Clostridiales; f__; g__; s__
otu1125	k__Bacteria; p__Firmicutes; c__Clostridia; o__Clostridiales; f__; g__; s__
otu1126	k__Bacteria; p__Firmicutes; c__Clostridia; o__Clostridiales; f__; g__; s__
otu1127	k__Bacteria; p__Firmicutes; c__Clostridia; o__Clostridiales; f__; g__; s__
otu1128	k__Bacteria; p__Firmicutes; c__Clostridia; o__Clostridiales; f__; g__; s__
otu1129	k__Bacteria; p__Firmicutes; c__Clostridia; o__Clostridiales; f__; g__; s__
otu1130	k__Bacteria; p__Firmicutes; c__Clostridia; o__Clostridiales; f__; g__; s__
otu1131	k__Bacteria; p__Firmicutes; c__Clostridia; o__Clostridiales; f__; g__; s__
otu1132	k__Bacteria; p__Firmicutes; c__Clostridia; o__Clostridiales; f__; g__; s__
otu1133	k__Bacteria; p__Firmicutes; c__Clostridia; o__Clostridiales; f__; g__; s__
otu1134	k__Bacteria; p__Firmicutes; c__Clostridia; o__Clostridiales; f__; g__; s__
otu1135	k__Bacteria; p__Firmicutes; c__Clostridia; o__Clostridiales; f__; g__; s__
otu1136	k__Bacteria; p__Firmicutes; c__Clostridia; o__Clostridiales; f__; g__; s__
otu1137	k__Bacteria; p__Firmicutes; c__Clostridia; o__Clostridiales; f__; g__; s__
otu1138	k__Bacteria; p__Firmicutes; c__Clostridia; o__Clostridiales; f__; g__; s__
otu1139	k__Bacteria; p__Firmicutes; c__Clostridia; o__Clostridiales; f__; g__; s__
otu1140	k__Bacteria; p__Firmicutes; c__Clostridia; o__Clostridiales; f__; g__; s__
otu1141	k__Bacteria; p__Firmicutes; c__Clostridia; o__Clostridiales; f__; g__; s__
otu1142	k__Bacteria; p__Firmicutes; c__Clostridia; o__Clostridiales; f__; g__; s__
otu1143	k__Bacteria; p__Firmicutes; c__Clostridia; o__Clostridiales; f__; g__; s__
otu1144	k__Bacteria; p__Firmicutes; c__Clostridia; o__Clostridiales; f__; g__; s__
otu1145	k__Bacteria; p__Firmicutes; c__Clostridia; o__Clostridiales; f__; g__; s__
otu1146	k__Bacteria; p__Firmicutes; c__Clostridia; o__Clostridiales; f__; g__; s__
otu1147	k__Bacteria; p__Firmicutes; c__Clostridia; o__Clostridiales; f__; g__; s__
otu1148	k__Bacteria; p__Firmicutes; c__Clostridia; o__Clostridiales; f__; g__; s__
otu1149	k__Bacteria; p__Firmicutes; c__Clostridia; o__Clostridiales; f__; g__; s__
otu1150	k__Bacteria; p__Firmicutes; c__Clostridia; o__Clostridiales; f__; g__; s__
otu1151	k__Bacteria; p__Firmicutes; c__Clostridia; o__Clostridiales; f__; g__; s__
otu1152	k__Bacteria; p__Firmicutes; c__Clostridia; o__Clostridiales; f__; g__; s__
otu1153	k__Bacteria; p__Firmicutes; c__Clostridia; o__Clostridiales; f__; g__; s__
otu1154	k__Bacteria; p__Firmicutes; c__Clostridia; o__Clostridiales; f__; g__; s__
otu1155	k__Bacteria; p__Firmicutes; c__Clostridia; o__Clostridiales; f__; g__; s__
otu1156	k__Bacteria; p__Firmicutes; c__Clostridia; o__Clostridiales; f__; g__; s__
otu1157	k__Bacteria; p__Firmicutes; c__Clostridia; o__Clostridiales; f__; g__; s__
otu1158	k__Bacteria; p__Firmicutes; c__Clostridia; o__Clostridiales; f__; g__; s__
otu1159	k__Bacteria; p__Firmicutes; c__Clostridia; o__Clostridiales; f__; g__; s__
otu1160	k__Bacteria; p__Firmicutes; c__Clostridia; o__Clostridiales; f__; g__; s__
otu1161	k__Bacteria; p__Firmicutes; c__Clostridia; o__Clostridiales; f__; g__; s__
otu1162	k__Bacteria; p__Firmicutes; c__Clostridia; o__Clostridiales; f__; g__; s__
otu1163	k__Bacteria; p__Firmicutes; c__Clostridia; o__Clostridiales; f__; g__; s__
otu1164	k__Bacteria; p__Firmicutes; c__Clostridia; o__Clostridiales; f__; g__; s__
otu1165	k__Bacteria; p__Firmicutes; c__Clostridia; o__Clostridiales; f__; g__; s__
otu1166	k__Bacteria; p__Firmicutes; c__Clostridia; o__Clostridiales; f__; g__; s__
otu1167	k__Bacteria; p__Firmicutes; c__Clostridia; o__Clostridiales; f__; g__; s__
otu1168	k__Bacteria; p__Firmicutes; c__Clostridia; o__Clostridiales; f__; g__; s__
otu1169	k__Bacteria; p__Firmicutes; c__Clostridia; o__Clostridiales; f__; g__; s__
otu1170	k__Bacteria; p__Firmicutes; c__Clostridia; o__Clostridiales; f__; g__; s__
otu1171	k__Bacteria; p__Firmicutes; c__Clostridia; o__Clostridiales; f__; g__; s__
otu1172	k__Bacteria; p__Firmicutes; c__Clostridia; o__Clostridiales; f__; g__; s__
otu1173	k__Bacteria; p__Firmicutes; c__Clostridia; o__Clostridiales; f__; g__; s__
otu1174	k__Bacteria; p__Firmicutes; c__Clostridia; o__Clostridiales; f__; g__; s__
otu1175	k__Bacteria; p__Firmicutes; c__Clostridia; o__Clostridiales; f__; g__; s__
otu1176	k__Bacteria; p__Firmicutes; c__Clostridia; o__Clostridiales; f__; g__; s__
otu1177	k__Bacteria; p__Firmicutes; c__Clostridia; o__Clostridiales; f__; g__; s__
otu1178	k__Bacteria; p__Firmicutes; c__Clostridia; o__Clostridiales; f__; g__; s__
otu1179	k__Bacteria; p__Firmicutes; c__Clostridia; o__Clostridiales; f__; g__; s__
otu1180	k__Bacteria; p__Firmicutes; c__Clostridia; o__Clostridiales; f__; g__; s__
otu1181	k__Bacteria; p__Firmicutes; c__Clostridia; o__Clostridiales; f__; g__; s__
otu1182	k__Bacteria; p__Firmicutes; c__Clostridia; o__Clostridiales; f__; g__; s__
otu1183	k__Bacteria; p__Firmicutes; c__Clostridia; o__Clostridiales; f__; g__; s__
otu1184	k__Bacteria; p__Firmicutes; c__Clostridia; o__Clostridiales; f__; g__; s__
otu1185	k__Bacteria; p__Firmicutes; c__Clostridia; o__Clostridiales; f__; g__; s__
otu1186	k__Bacteria; p__Firmicutes; c__Clostridia; o__Clostridiales; f__; g__; s__
otu1187	k__Bacteria; p__Firmicutes; c__Clostridia; o__Clostridiales; f__; g__; s__
otu1188	k__Bacteria; p__Firmicutes; c__Clostridia; o__Clostridiales; f__; g__; s__
otu1189	k__Bacteria; p__Firmicutes; c__Clostridia; o__Clostridiales; f__; g__; s__
otu1190	k__Bacteria; p__Firmicutes; c__Clostridia; o__Clostridiales; f__; g__; s__
otu1191	k__Bacteria; p__Firmicutes; c__Clostridia; o__Clostridiales; f__; g__; s__
otu1192	k__Bacteria; p__Firmicutes; c__Clostridia; o__Clostridiales; f__; g__; s__
otu1193	k__Bacteria; p__Firmicutes; c__Clostridia; o__Clostridiales; f__; g__; s__
otu1194	k__Bacteria; p__Firmicutes; c__Clostridia; o__Clostridiales; f__; g__; s__
otu1195	k__Bacteria; p__Firmicutes; c__Clostridia; o__Clostridiales; f__; g__; s__
otu1196	k__Bacteria; p__Firmicutes; c__Clostridia; o__Clostridiales; f__; g__; s__
otu1197	k__Bacteria; p__Firmicutes; c__Clostridia; o__Clostridiales; f__; g__; s__
otu1198	k__Bacteria; p__Firmicutes; c__Clostridia; o__Clostridiales; f__; g__; s__
otu1199	k__Bacteria; p__Firmicutes; c__Clostridia; o__Clostridiales; f__; g__; s__
otu1200	k__Bacteria; p__Firmicutes; c__Clostridia; o__Clostridiales; f__; g__; s__
otu1201	k__Bacteria; p__Firmicutes; c__Clostridia; o__Clostridiales; f__; g__; s__
otu1202	k__Bacteria; p__Firmicutes; c__Clostridia; o__Clostridiales; f__; g__; s__
otu1203	k__Bacteria; p__Firmicutes; c__Clostridia; o__Clostridiales; f__; g__; s__
otu1204	k__Bacteria; p__Firmicutes; c__Clostridia; o__Clostridiales; f__; g__; s__
otu1205	k__Bacteria; p__Firmicutes; c__Clostridia; o__Clostridiales; f__; g__; s__
otu1206	k__Bacteria; p__Firmicutes; c__Clostridia; o__Clostridiales; f__; g__; s__
otu1207	k__Bacteria; p__Firmicutes; c__Clostridia; o__Clostridiales; f__; g__; s__
otu1208	k__Bacteria; p__Firmicutes; c__Clostridia; o__Clostridiales; f__; g__; s__
otu1209	k__Bacteria; p__Firmicutes; c__Clostridia; o__Clostridiales; f__; g__; s__
otu1210	k__Bacteria; p__Firmicutes; c__Clostridia; o__Clostridiales; f__; g__; s__
otu1211	k__Bacteria; p__Firmicutes; c__Clostridia; o__Clostridiales; f__; g__; s__
otu1212	k__Bacteria; p__Firmicutes; c__Clostridia; o__Clostridiales; f__; g__; s__
otu1213	k__Bacteria; p__Firmicutes; c__Clostridia; o__Clostridiales; f__; g__; s__
otu1214	k__Bacteria; p__Firmicutes; c__Clostridia; o__Clostridiales; f__; g__; s__
otu1215	k__Bacteria; p__Firmicutes; c__Clostridia; o__Clostridiales; f__; g__; s__
otu1216	k__Bacteria; p__Firmicutes; c__Clostridia; o__Clostridiales; f__; g__; s__
otu1217	k__Bacteria; p__Firmicutes; c__Clostridia; o__Clostridiales; f__; g__; s__
otu1218	k__Bacteria; p__Firmicutes; c__Clostridia; o__Clostridiales; f__; g__; s__
otu1219	k__Bacteria; p__Firmicutes; c__Clostridia; o__Clostridiales; f__; g__; s__
otu1220	k__Bacteria; p__Firmicutes; c__Clostridia; o__Clostridiales; f__; g__; s__
otu1221	k__Bacteria; p__Firmicutes; c__Clostridia; o__Clostridiales; f__; g__; s__
otu1222	k__Bacteria; p__Firmicutes; c__Clostridia; o__Clostridiales; f__; g__; s__
otu1223	k__Bacteria; p__Firmicutes; c__Clostridia; o__Clostridiales; f__; g__; s__
otu1224	k__Bacteria; p__Firmicutes; c__Clostridia; o__Clostridiales; f__; g__; s__
otu1225	k__Bacteria; p__Firmicutes; c__Clostridia; o__Clostridiales; f__; g__; s__
otu1226	k__Bacteria; p__Firmicutes; c__Clostridia; o__Clostridiales; f__; g__; s__
otu1227	k__Bacteria; p__Firmicutes; c__Clostridia; o__Clostridiales; f__; g__; s__
otu1228	k__Bacteria; p__Firmicutes; c__Clostridia; o__Clostridiales; f__; g__; s__
otu1229	k__Bacteria; p__Firmicutes; c__Clostridia; o__Clostridiales; f__; g__; s__
otu1230	k__Bacteria; p__Firmicutes; c__Clostridia; o__Clostridiales; f__; g__; s__
otu1231	k__Bacteria; p__Firmicutes; c__Clostridia; o__Clostridiales; f__; g__; s__
otu1232	k__Bacteria; p__Firmicutes; c__Clostridia; o__Clostridiales; f__; g__; s__
otu1233	k__Bacteria; p__Firmicutes; c__Clostridia; o__Clostridiales; f__; g__; s__
otu1234	k__Bacteria; p__Firmicutes; c__Clostridia; o__Clostridiales; f__; g__; s__
otu1235	k__Bacteria; p__Firmicutes; c__Clostridia; o__Clostridiales; f__; g__; s__
otu1236	k__Bacteria; p__Firmicutes; c__Clostridia; o__Clostridiales; f__; g__; s__
otu1237	k__Bacteria; p__Firmicutes; c__Clostridia; o__Clostridiales; f__; g__; s__
otu1238	k__Bacteria; p__Firmicutes; c__Clostridia; o__Clostridiales; f__; g__; s__
otu1239	k__Bacteria; p__Firmicutes; c__Clostridia; o__Clostridiales; f__; g__; s__
otu1240	k__Bacteria; p__Firmicutes; c__Clostridia; o__Clostridiales; f__; g__; s__
otu1241	k__Bacteria; p__Firmicutes; c__Clostridia; o__Clostridiales; f__; g__; s__
otu1242	k__Bacteria; p__Firmicutes; c__Clostridia; o__Clostridiales; f__; g__; s__
otu1243	k__Bacteria; p__Firmicutes; c__Clostridia; o__Clostridiales; f__; g__; s__
otu1244	k__Bacteria; p__Firmicutes; c__Clostridia; o__Clostridiales; f__; g__; s__
otu1245	k__Bacteria; p__Firmicutes; c__Clostridia; o__Clostridiales; f__; g__; s__
otu1246	k__Bacteria; p__Firmicutes; c__Clostridia; o__Clostridiales; f__; g__; s__
otu1247	k__Bacteria; p__Firmicutes; c__Clostridia; o__Clostridiales; f__; g__; s__
otu1248	k__Bacteria; p__Firmicutes; c__Clostridia; o__Clostridiales; f__; g__; s__
otu1249	k__Bacteria; p__Firmicutes; c__Clostridia; o__Clostridiales; f__; g__; s__
otu1250	k__Bacteria; p__Firmicutes; c__Clostridia; o__Clostridiales; f__; g__; s__
otu1251	k__Bacteria; p__Firmicutes; c__Clostridia; o__Clostridiales; f__; g__; s__
otu1252	k__Bacteria; p__Firmicutes; c__Clostridia; o__Clostridiales; f__; g__; s__
otu1253	k__Bacteria; p__Firmicutes; c__Clostridia; o__Clostridiales; f__; g__; s__
otu1254	k__Bacteria; p__Firmicutes; c__Clostridia; o__Clostridiales; f__; g__; s__
otu1255	k__Bacteria; p__Firmicutes; c__Clostridia; o__Clostridiales; f__; g__; s__
otu1256	k__Bacteria; p__Firmicutes; c__Clostridia; o__Clostridiales; f__; g__; s__
otu1257	k__Bacteria; p__Firmicutes; c__Clostridia; o__Clostridiales; f__; g__; s__
otu1258	k__Bacteria; p__Firmicutes; c__Clostridia; o__Clostridiales; f__; g__; s__
otu1259	k__Bacteria; p__Firmicutes; c__Clostridia; o__Clostridiales; f__; g__; s__
otu1260	k__Bacteria; p__Firmicutes; c__Clostridia; o__Clostridiales; f__; g__; s__
otu1261	k__Bacteria; p__Firmicutes; c__Clostridia; o__Clostridiales; f__; g__; s__
otu1262	k__Bacteria; p__Firmicutes; c__Clostridia; o__Clostridiales; f__; g__; s__
otu1263	k__Bacteria; p__Firmicutes; c__Clostridia; o__Clostridiales; f__; g__; s__
otu1264	k__Bacteria; p__Firmicutes; c__Clostridia; o__Clostridiales; f__; g__; s__
otu1265	k__Bacteria; p__Firmicutes; c__Clostridia; o__Clostridiales; f__; g__; s__
otu1266	k__Bacteria; p__Firmicutes; c__Clostridia; o__Clostridiales; f__; g__; s__
otu1267	k__Bacteria; p__Firmicutes; c__Clostridia; o__Clostridiales; f__; g__; s__
otu1268	k__Bacteria; p__Firmicutes; c__Clostridia; o__Clostridiales; f__; g__; s__
otu1269	k__Bacteria; p__Firmicutes; c__Clostridia; o__Clostridiales; f__; g__; s__
otu1270	k__Bacteria; p__Firmicutes; c__Clostridia; o__Clostridiales; f__; g__; s__
otu1271	k__Bacteria; p__Firmicutes; c__Clostridia; o__Clostridiales; f__; g__; s__
otu1272	k__Bacteria; p__Firmicutes; c__Clostridia; o__Clostridiales; f__; g__; s__
otu1273	k__Bacteria; p__Firmicutes; c__Clostridia; o__Clostridiales; f__; g__; s__
otu1274	k__Bacteria; p__Firmicutes; c__Clostridia; o__Clostridiales; f__; g__; s__
otu1275	k__Bacteria; p__Firmicutes; c__Clostridia; o__Clostridiales; f__; g__; s__
otu1276	k__Bacteria; p__Firmicutes; c__Clostridia; o__Clostridiales; f__; g__; s__
otu1277	k__Bacteria; p__Firmicutes; c__Clostridia; o__Clostridiales; f__; g__; s__
otu1278	k__Bacteria; p__Firmicutes; c__Clostridia; o__Clostridiales; f__; g__; s__
otu1279	k__Bacteria; p__Firmicutes; c__Clostridia; o__Clostridiales; f__; g__; s__
otu1280	k__Bacteria; p__Firmicutes; c__Clostridia; o__Clostridiales; f__; g__; s__
otu1281	k__Bacteria; p__Firmicutes; c__Clostridia; o__Clostridiales; f__; g__; s__
otu1282	k__Bacteria; p__Firmicutes; c__Clostridia; o__Clostridiales; f__; g__; s__
otu1283	k__Bacteria; p__Firmicutes; c__Clostridia; o__Clostridiales; f__; g__; s__
otu1284	k__Bacteria; p__Firmicutes; c__Clostridia; o__Clostridiales; f__; g__; s__
otu1285	k__Bacteria; p__Firmicutes; c__Clostridia; o__Clostridiales; f__; g__; s__
otu1286	k__Bacteria; p__Firmicutes; c__Clostridia; o__Clostridiales; f__; g__; s__
otu1287	k__Bacteria; p__Firmicutes; c__Clostridia; o__Clostridiales; f__; g__; s__
otu1288	k__Bacteria; p__Firmicutes; c__Clostridia; o__Clostridiales; f__; g__; s__
otu1289	k__Bacteria; p__Firmicutes; c__Clostridia; o__Clostridiales; f__; g__; s__
otu1290	k__Bacteria; p__Firmicutes; c__Clostridia; o__Clostridiales; f__; g__; s__
otu1291	k__Bacteria; p__Firmicutes; c__Clostridia; o__Clostridiales; f__; g__; s__
otu1292	k__Bacteria; p__Firmicutes; c__Clostridia; o__Clostridiales; f__; g__; s__
otu1293	k__Bacteria; p__Firmicutes; c__Clostridia; o__Clostridiales; f__; g__; s__
otu1294	k__Bacteria; p__Firmicutes; c__Clostridia; o__Clostridiales; f__; g__; s__
otu1295	k__Bacteria; p__Firmicutes; c__Clostridia; o__Clostridiales; f__; g__; s__
otu1296	k__Bacteria; p__Firmicutes; c__Clostridia; o__Clostridiales; f__; g__; s__
otu1297	k__Bacteria; p__Firmicutes; c__Clostridia; o__Clostridiales; f__; g__; s__
otu1298	k__Bacteria; p__Firmicutes; c__Clostridia; o__Clostridiales; f__; g__; s__
otu1299	k__Bacteria; p__Firmicutes; c__Clostridia; o__Clostridiales; f__; g__; s__
otu1300	k__Bacteria; p__Firmicutes; c__Clostridia; o__Clostridiales; f__; g__; s__
otu1301	k__Bacteria; p__Firmicutes; c__Clostridia; o__Clostridiales; f__; g__; s__
otu1302	k__Bacteria; p__Firmicutes; c__Clostridia; o__Clostridiales; f__; g__; s__
otu1303	k__Bacteria; p__Firmicutes; c__Clostridia; o__Clostridiales; f__; g__; s__
otu1304	k__Bacteria; p__Firmicutes; c__Clostridia; o__Clostridiales; f__; g__; s__
otu1305	k__Bacteria; p__Firmicutes; c__Clostridia; o__Clostridiales; f__; g__; s__
otu1306	k__Bacteria; p__Firmicutes; c__Clostridia; o__Clostridiales; f__; g__; s__
otu1307	k__Bacteria; p__Firmicutes; c__Clostridia; o__Clostridiales; f__; g__; s__
otu1308	k__Bacteria; p__Firmicutes; c__Clostridia; o__Clostridiales; f__; g__; s__
otu1309	k__Bacteria; p__Firmicutes; c__Clostridia; o__Clostridiales; f__; g__; s__
otu1310	k__Bacteria; p__Firmicutes; c__Clostridia; o__Clostridiales; f__[Mogibacteriaceae]; g__; s__
otu1311	k__Bacteria; p__Firmicutes; c__Clostridia; o__Clostridiales; f__[Mogibacteriaceae]; g__; s__
otu1312	k__Bacteria; p__Firmicutes; c__Clostridia; o__Clostridiales; f__[Mogibacteriaceae]; g__; s__
otu1313	k__Bacteria; p__Firmicutes; c__Clostridia; o__Clostridiales; f__[Mogibacteriaceae]; g__; s__
otu1314	k__Bacteria; p__Firmicutes; c__Clostridia; o__Clostridiales; f__[Mogibacteriaceae]; g__; s__
otu1315	k__Bacteria; p__Firmicutes; c__Clostridia; o__Clostridiales; f__[Mogibacteriaceae]; g__; s__
otu1316	k__Bacteria; p__Firmicutes; c__Clostridia; o__Clostridiales; f__[Mogibacteriaceae]; g__; s__
otu1317	k__Bacteria; p__Firmicutes; c__Clostridia; o__Clostridiales; f__[Mogibacteriaceae]; g__; s__
otu1318	k__Bacteria; p__Firmicutes; c__Clostridia; o__Clostridiales; f__[Mogibacteriaceae]; g__; s__
otu1319	k__Bacteria; p__Firmicutes; c__Clostridia; o__Clostridiales; f__[Mogibacteriaceae]; g__; s__
otu1320	k__Bacteria; p__Firmicutes; c__Clostridia; o__Clostridiales; f__[Mogibacteriaceae]; g__; s__
otu1321	k__Bacteria; p__Firmicutes; c__Clostridia; o__Clostridiales; f__[Mogibacteriaceae]; g__; s__
otu1322	k__Bacteria; p__Firmicutes; c__Clostridia; o__Clostridiales; f__[Mogibacteriaceae]; g__; s__
otu1323	k__Bacteria; p__Firmicutes; c__Clostridia; o__Clostridiales; f__[Mogibacteriaceae]; g__; s__
otu1324	k__Bacteria; p__Firmicutes; c__Clostridia; o__Clostridiales; f__[Mogibacteriaceae]; g__; s__
otu1325	k__Bacteria; p__Firmicutes; c__Clostridia; o__Clostridiales; f__[Mogibacteriaceae]; g__; s__
otu1326	k__Bacteria; p__Firmicutes; c__Clostridia; o__Clostridiales; f__[Mogibacteriaceae]; g__; s__
otu1327	k__Bacteria; p__Firmicutes; c__Clostridia; o__Clostridiales; f__[Mogibacteriaceae]; g__; s__
otu1328	k__Bacteria; p__Firmicutes; c__Clostridia; o__Clostridiales; f__[Mogibacteriaceae]; g__Mogibacterium; s__
otu1329	k__Bacteria; p__Firmicutes; c__Clostridia; o__Clostridiales; f__[Mogibacteriaceae]; g__Mogibacterium; s__
otu1330	k__Bacteria; p__Firmicutes; c__Clostridia; o__Clostridiales; f__[Mogibacteriaceae]; g__Mogibacterium; s__
otu1331	k__Bacteria; p__Firmicutes; c__Clostridia; o__Clostridiales; f__[Tissierellaceae]; g__; s__
otu1332	k__Bacteria; p__Firmicutes; c__Clostridia; o__Clostridiales; f__[Tissierellaceae]; g__1-68; s__
otu1333	k__Bacteria; p__Firmicutes; c__Clostridia; o__Clostridiales; f__[Tissierellaceae]; g__1-68; s__
otu1334	k__Bacteria; p__Firmicutes; c__Clostridia; o__Clostridiales; f__[Tissierellaceae]; g__Anaerococcus; s__
otu1335	k__Bacteria; p__Firmicutes; c__Clostridia; o__Clostridiales; f__[Tissierellaceae]; g__Anaerococcus; s__
otu1336	k__Bacteria; p__Firmicutes; c__Clostridia; o__Clostridiales; f__[Tissierellaceae]; g__Anaerococcus; s__
otu1337	k__Bacteria; p__Firmicutes; c__Clostridia; o__Clostridiales; f__[Tissierellaceae]; g__Anaerococcus; s__
otu1338	k__Bacteria; p__Firmicutes; c__Clostridia; o__Clostridiales; f__[Tissierellaceae]; g__Anaerococcus; s__
otu1339	k__Bacteria; p__Firmicutes; c__Clostridia; o__Clostridiales; f__[Tissierellaceae]; g__Anaerococcus; s__
otu1340	k__Bacteria; p__Firmicutes; c__Clostridia; o__Clostridiales; f__[Tissierellaceae]; g__Anaerococcus; s__
otu1341	k__Bacteria; p__Firmicutes; c__Clostridia; o__Clostridiales; f__[Tissierellaceae]; g__Anaerococcus; s__
otu1342	k__Bacteria; p__Firmicutes; c__Clostridia; o__Clostridiales; f__[Tissierellaceae]; g__Anaerococcus; s__
otu1343	k__Bacteria; p__Firmicutes; c__Clostridia; o__Clostridiales; f__[Tissierellaceae]; g__Anaerococcus; s__
otu1344	k__Bacteria; p__Firmicutes; c__Clostridia; o__Clostridiales; f__[Tissierellaceae]; g__Anaerococcus; s__
otu1345	k__Bacteria; p__Firmicutes; c__Clostridia; o__Clostridiales; f__[Tissierellaceae]; g__Anaerococcus; s__
otu1346	k__Bacteria; p__Firmicutes; c__Clostridia; o__Clostridiales; f__[Tissierellaceae]; g__Anaerococcus; s__
otu1347	k__Bacteria; p__Firmicutes; c__Clostridia; o__Clostridiales; f__[Tissierellaceae]; g__Anaerococcus; s__
otu1348	k__Bacteria; p__Firmicutes; c__Clostridia; o__Clostridiales; f__[Tissierellaceae]; g__Anaerococcus; s__
otu1349	k__Bacteria; p__Firmicutes; c__Clostridia; o__Clostridiales; f__[Tissierellaceae]; g__Finegoldia; s__
otu1350	k__Bacteria; p__Firmicutes; c__Clostridia; o__Clostridiales; f__[Tissierellaceae]; g__Gallicola; s__
otu1351	k__Bacteria; p__Firmicutes; c__Clostridia; o__Clostridiales; f__[Tissierellaceae]; g__Parvimonas; s__
otu1352	k__Bacteria; p__Firmicutes; c__Clostridia; o__Clostridiales; f__[Tissierellaceae]; g__Parvimonas; s__
otu1353	k__Bacteria; p__Firmicutes; c__Clostridia; o__Clostridiales; f__[Tissierellaceae]; g__Parvimonas; s__
otu1354	k__Bacteria; p__Firmicutes; c__Clostridia; o__Clostridiales; f__[Tissierellaceae]; g__Peptoniphilus; s__
otu1355	k__Bacteria; p__Firmicutes; c__Clostridia; o__Clostridiales; f__[Tissierellaceae]; g__Peptoniphilus; s__
otu1356	k__Bacteria; p__Firmicutes; c__Clostridia; o__Clostridiales; f__[Tissierellaceae]; g__Peptoniphilus; s__
otu1357	k__Bacteria; p__Firmicutes; c__Clostridia; o__Clostridiales; f__[Tissierellaceae]; g__Peptoniphilus; s__
otu1358	k__Bacteria; p__Firmicutes; c__Clostridia; o__Clostridiales; f__[Tissierellaceae]; g__Peptoniphilus; s__
otu1359	k__Bacteria; p__Firmicutes; c__Clostridia; o__Clostridiales; f__[Tissierellaceae]; g__Peptoniphilus; s__
otu1360	k__Bacteria; p__Firmicutes; c__Clostridia; o__Clostridiales; f__[Tissierellaceae]; g__Peptoniphilus; s__
otu1361	k__Bacteria; p__Firmicutes; c__Clostridia; o__Clostridiales; f__[Tissierellaceae]; g__Peptoniphilus; s__
otu1362	k__Bacteria; p__Firmicutes; c__Clostridia; o__Clostridiales; f__[Tissierellaceae]; g__Peptoniphilus; s__
otu1363	k__Bacteria; p__Firmicutes; c__Clostridia; o__Clostridiales; f__[Tissierellaceae]; g__Peptoniphilus; s__
otu1364	k__Bacteria; p__Firmicutes; c__Clostridia; o__Clostridiales; f__[Tissierellaceae]; g__Peptoniphilus; s__
otu1365	k__Bacteria; p__Firmicutes; c__Clostridia; o__Clostridiales; f__[Tissierellaceae]; g__Peptoniphilus; s__
otu1366	k__Bacteria; p__Firmicutes; c__Clostridia; o__Clostridiales; f__[Tissierellaceae]; g__Peptoniphilus; s__
otu1367	k__Bacteria; p__Firmicutes; c__Clostridia; o__Clostridiales; f__[Tissierellaceae]; g__Peptoniphilus; s__
otu1368	k__Bacteria; p__Firmicutes; c__Clostridia; o__Clostridiales; f__[Tissierellaceae]; g__Peptoniphilus; s__
otu1369	k__Bacteria; p__Firmicutes; c__Clostridia; o__Clostridiales; f__[Tissierellaceae]; g__ph2; s__
otu1370	k__Bacteria; p__Firmicutes; c__Clostridia; o__Clostridiales; f__[Tissierellaceae]; g__ph2; s__
otu1371	k__Bacteria; p__Firmicutes; c__Clostridia; o__Clostridiales; f__[Tissierellaceae]; g__ph2; s__
otu1372	k__Bacteria; p__Firmicutes; c__Clostridia; o__Clostridiales; f__[Tissierellaceae]; g__Sedimentibacter; s__
otu1373	k__Bacteria; p__Firmicutes; c__Clostridia; o__Clostridiales; f__[Tissierellaceae]; g__WAL_1855D; s__
otu1374	k__Bacteria; p__Firmicutes; c__Clostridia; o__Clostridiales; f__Christensenellaceae; g__; s__
otu1375	k__Bacteria; p__Firmicutes; c__Clostridia; o__Clostridiales; f__Christensenellaceae; g__; s__
otu1376	k__Bacteria; p__Firmicutes; c__Clostridia; o__Clostridiales; f__Christensenellaceae; g__; s__
otu1377	k__Bacteria; p__Firmicutes; c__Clostridia; o__Clostridiales; f__Christensenellaceae; g__; s__
otu1378	k__Bacteria; p__Firmicutes; c__Clostridia; o__Clostridiales; f__Christensenellaceae; g__; s__
otu1379	k__Bacteria; p__Firmicutes; c__Clostridia; o__Clostridiales; f__Christensenellaceae; g__; s__
otu1380	k__Bacteria; p__Firmicutes; c__Clostridia; o__Clostridiales; f__Christensenellaceae; g__; s__
otu1381	k__Bacteria; p__Firmicutes; c__Clostridia; o__Clostridiales; f__Christensenellaceae; g__; s__
otu1382	k__Bacteria; p__Firmicutes; c__Clostridia; o__Clostridiales; f__Christensenellaceae; g__; s__
otu1383	k__Bacteria; p__Firmicutes; c__Clostridia; o__Clostridiales; f__Christensenellaceae; g__; s__
otu1384	k__Bacteria; p__Firmicutes; c__Clostridia; o__Clostridiales; f__Christensenellaceae; g__; s__
otu1385	k__Bacteria; p__Firmicutes; c__Clostridia; o__Clostridiales; f__Christensenellaceae; g__; s__
otu1386	k__Bacteria; p__Firmicutes; c__Clostridia; o__Clostridiales; f__Christensenellaceae; g__; s__
otu1387	k__Bacteria; p__Firmicutes; c__Clostridia; o__Clostridiales; f__Christensenellaceae; g__; s__
otu1388	k__Bacteria; p__Firmicutes; c__Clostridia; o__Clostridiales; f__Christensenellaceae; g__; s__
otu1389	k__Bacteria; p__Firmicutes; c__Clostridia; o__Clostridiales; f__Christensenellaceae; g__; s__
otu1390	k__Bacteria; p__Firmicutes; c__Clostridia; o__Clostridiales; f__Christensenellaceae; g__; s__
otu1391	k__Bacteria; p__Firmicutes; c__Clostridia; o__Clostridiales; f__Christensenellaceae; g__; s__
otu1392	k__Bacteria; p__Firmicutes; c__Clostridia; o__Clostridiales; f__Christensenellaceae; g__; s__
otu1393	k__Bacteria; p__Firmicutes; c__Clostridia; o__Clostridiales; f__Christensenellaceae; g__; s__
otu1394	k__Bacteria; p__Firmicutes; c__Clostridia; o__Clostridiales; f__Christensenellaceae; g__; s__
otu1395	k__Bacteria; p__Firmicutes; c__Clostridia; o__Clostridiales; f__Christensenellaceae; g__; s__
otu1396	k__Bacteria; p__Firmicutes; c__Clostridia; o__Clostridiales; f__Christensenellaceae; g__; s__
otu1397	k__Bacteria; p__Firmicutes; c__Clostridia; o__Clostridiales; f__Christensenellaceae; g__; s__
otu1398	k__Bacteria; p__Firmicutes; c__Clostridia; o__Clostridiales; f__Christensenellaceae; g__; s__
otu1399	k__Bacteria; p__Firmicutes; c__Clostridia; o__Clostridiales; f__Christensenellaceae; g__; s__
otu1400	k__Bacteria; p__Firmicutes; c__Clostridia; o__Clostridiales; f__Christensenellaceae; g__; s__
otu1401	k__Bacteria; p__Firmicutes; c__Clostridia; o__Clostridiales; f__Christensenellaceae; g__; s__
otu1402	k__Bacteria; p__Firmicutes; c__Clostridia; o__Clostridiales; f__Christensenellaceae; g__; s__
otu1403	k__Bacteria; p__Firmicutes; c__Clostridia; o__Clostridiales; f__Christensenellaceae; g__; s__
otu1404	k__Bacteria; p__Firmicutes; c__Clostridia; o__Clostridiales; f__Christensenellaceae; g__; s__
otu1405	k__Bacteria; p__Firmicutes; c__Clostridia; o__Clostridiales; f__Christensenellaceae; g__; s__
otu1406	k__Bacteria; p__Firmicutes; c__Clostridia; o__Clostridiales; f__Christensenellaceae; g__; s__
otu1407	k__Bacteria; p__Firmicutes; c__Clostridia; o__Clostridiales; f__Christensenellaceae; g__; s__
otu1408	k__Bacteria; p__Firmicutes; c__Clostridia; o__Clostridiales; f__Christensenellaceae; g__; s__
otu1409	k__Bacteria; p__Firmicutes; c__Clostridia; o__Clostridiales; f__Christensenellaceae; g__; s__
otu1410	k__Bacteria; p__Firmicutes; c__Clostridia; o__Clostridiales; f__Christensenellaceae; g__; s__
otu1411	k__Bacteria; p__Firmicutes; c__Clostridia; o__Clostridiales; f__Christensenellaceae; g__; s__
otu1412	k__Bacteria; p__Firmicutes; c__Clostridia; o__Clostridiales; f__Christensenellaceae; g__; s__
otu1413	k__Bacteria; p__Firmicutes; c__Clostridia; o__Clostridiales; f__Christensenellaceae; g__; s__
otu1414	k__Bacteria; p__Firmicutes; c__Clostridia; o__Clostridiales; f__Christensenellaceae; g__; s__
otu1415	k__Bacteria; p__Firmicutes; c__Clostridia; o__Clostridiales; f__Christensenellaceae; g__; s__
otu1416	k__Bacteria; p__Firmicutes; c__Clostridia; o__Clostridiales; f__Christensenellaceae; g__; s__
otu1417	k__Bacteria; p__Firmicutes; c__Clostridia; o__Clostridiales; f__Christensenellaceae; g__; s__
otu1418	k__Bacteria; p__Firmicutes; c__Clostridia; o__Clostridiales; f__Christensenellaceae; g__; s__
otu1419	k__Bacteria; p__Firmicutes; c__Clostridia; o__Clostridiales; f__Christensenellaceae; g__; s__
otu1420	k__Bacteria; p__Firmicutes; c__Clostridia; o__Clostridiales; f__Christensenellaceae; g__; s__
otu1421	k__Bacteria; p__Firmicutes; c__Clostridia; o__Clostridiales; f__Christensenellaceae; g__Christensenella; s__
otu1422	k__Bacteria; p__Firmicutes; c__Clostridia; o__Clostridiales; f__Christensenellaceae; g__Christensenella; s__
otu1423	k__Bacteria; p__Firmicutes; c__Clostridia; o__Clostridiales; f__Christensenellaceae; g__Christensenella; s__
otu1424	k__Bacteria; p__Firmicutes; c__Clostridia; o__Clostridiales; f__Clostridiaceae; g__; s__
otu1425	k__Bacteria; p__Firmicutes; c__Clostridia; o__Clostridiales; f__Clostridiaceae; g__; s__
otu1426	k__Bacteria; p__Firmicutes; c__Clostridia; o__Clostridiales; f__Clostridiaceae; g__; s__
otu1427	k__Bacteria; p__Firmicutes; c__Clostridia; o__Clostridiales; f__Clostridiaceae; g__; s__
otu1428	k__Bacteria; p__Firmicutes; c__Clostridia; o__Clostridiales; f__Clostridiaceae; g__; s__
otu1429	k__Bacteria; p__Firmicutes; c__Clostridia; o__Clostridiales; f__Clostridiaceae; g__; s__
otu1430	k__Bacteria; p__Firmicutes; c__Clostridia; o__Clostridiales; f__Clostridiaceae; g__; s__
otu1431	k__Bacteria; p__Firmicutes; c__Clostridia; o__Clostridiales; f__Clostridiaceae; g__; s__
otu1432	k__Bacteria; p__Firmicutes; c__Clostridia; o__Clostridiales; f__Clostridiaceae; g__; s__
otu1433	k__Bacteria; p__Firmicutes; c__Clostridia; o__Clostridiales; f__Clostridiaceae; g__; s__
otu1434	k__Bacteria; p__Firmicutes; c__Clostridia; o__Clostridiales; f__Clostridiaceae; g__; s__
otu1435	k__Bacteria; p__Firmicutes; c__Clostridia; o__Clostridiales; f__Clostridiaceae; g__; s__
otu1436	k__Bacteria; p__Firmicutes; c__Clostridia; o__Clostridiales; f__Clostridiaceae; g__; s__
otu1437	k__Bacteria; p__Firmicutes; c__Clostridia; o__Clostridiales; f__Clostridiaceae; g__; s__
otu1438	k__Bacteria; p__Firmicutes; c__Clostridia; o__Clostridiales; f__Clostridiaceae; g__; s__
otu1439	k__Bacteria; p__Firmicutes; c__Clostridia; o__Clostridiales; f__Clostridiaceae; g__; s__
otu1440	k__Bacteria; p__Firmicutes; c__Clostridia; o__Clostridiales; f__Clostridiaceae; g__; s__
otu1441	k__Bacteria; p__Firmicutes; c__Clostridia; o__Clostridiales; f__Clostridiaceae; g__; s__
otu1442	k__Bacteria; p__Firmicutes; c__Clostridia; o__Clostridiales; f__Clostridiaceae; g__; s__
otu1443	k__Bacteria; p__Firmicutes; c__Clostridia; o__Clostridiales; f__Clostridiaceae; g__; s__
otu1444	k__Bacteria; p__Firmicutes; c__Clostridia; o__Clostridiales; f__Clostridiaceae; g__; s__
otu1445	k__Bacteria; p__Firmicutes; c__Clostridia; o__Clostridiales; f__Clostridiaceae; g__; s__
otu1446	k__Bacteria; p__Firmicutes; c__Clostridia; o__Clostridiales; f__Clostridiaceae; g__; s__
otu1447	k__Bacteria; p__Firmicutes; c__Clostridia; o__Clostridiales; f__Clostridiaceae; g__; s__
otu1448	k__Bacteria; p__Firmicutes; c__Clostridia; o__Clostridiales; f__Clostridiaceae; g__; s__
otu1449	k__Bacteria; p__Firmicutes; c__Clostridia; o__Clostridiales; f__Clostridiaceae; g__; s__
otu1450	k__Bacteria; p__Firmicutes; c__Clostridia; o__Clostridiales; f__Clostridiaceae; g__; s__
otu1451	k__Bacteria; p__Firmicutes; c__Clostridia; o__Clostridiales; f__Clostridiaceae; g__; s__
otu1452	k__Bacteria; p__Firmicutes; c__Clostridia; o__Clostridiales; f__Clostridiaceae; g__; s__
otu1453	k__Bacteria; p__Firmicutes; c__Clostridia; o__Clostridiales; f__Clostridiaceae; g__; s__
otu1454	k__Bacteria; p__Firmicutes; c__Clostridia; o__Clostridiales; f__Clostridiaceae; g__; s__
otu1455	k__Bacteria; p__Firmicutes; c__Clostridia; o__Clostridiales; f__Clostridiaceae; g__; s__
otu1456	k__Bacteria; p__Firmicutes; c__Clostridia; o__Clostridiales; f__Clostridiaceae; g__; s__
otu1457	k__Bacteria; p__Firmicutes; c__Clostridia; o__Clostridiales; f__Clostridiaceae; g__; s__
otu1458	k__Bacteria; p__Firmicutes; c__Clostridia; o__Clostridiales; f__Clostridiaceae; g__; s__
otu1459	k__Bacteria; p__Firmicutes; c__Clostridia; o__Clostridiales; f__Clostridiaceae; g__; s__
otu1460	k__Bacteria; p__Firmicutes; c__Clostridia; o__Clostridiales; f__Clostridiaceae; g__; s__
otu1461	k__Bacteria; p__Firmicutes; c__Clostridia; o__Clostridiales; f__Clostridiaceae; g__; s__
otu1462	k__Bacteria; p__Firmicutes; c__Clostridia; o__Clostridiales; f__Clostridiaceae; g__; s__
otu1463	k__Bacteria; p__Firmicutes; c__Clostridia; o__Clostridiales; f__Clostridiaceae; g__; s__
otu1464	k__Bacteria; p__Firmicutes; c__Clostridia; o__Clostridiales; f__Clostridiaceae; g__; s__
otu1465	k__Bacteria; p__Firmicutes; c__Clostridia; o__Clostridiales; f__Clostridiaceae; g__; s__
otu1466	k__Bacteria; p__Firmicutes; c__Clostridia; o__Clostridiales; f__Clostridiaceae; g__; s__
otu1467	k__Bacteria; p__Firmicutes; c__Clostridia; o__Clostridiales; f__Clostridiaceae; g__; s__
otu1468	k__Bacteria; p__Firmicutes; c__Clostridia; o__Clostridiales; f__Clostridiaceae; g__; s__
otu1469	k__Bacteria; p__Firmicutes; c__Clostridia; o__Clostridiales; f__Clostridiaceae; g__; s__
otu1470	k__Bacteria; p__Firmicutes; c__Clostridia; o__Clostridiales; f__Clostridiaceae; g__; s__
otu1471	k__Bacteria; p__Firmicutes; c__Clostridia; o__Clostridiales; f__Clostridiaceae; g__; s__
otu1472	k__Bacteria; p__Firmicutes; c__Clostridia; o__Clostridiales; f__Clostridiaceae; g__; s__
otu1473	k__Bacteria; p__Firmicutes; c__Clostridia; o__Clostridiales; f__Clostridiaceae; g__; s__
otu1474	k__Bacteria; p__Firmicutes; c__Clostridia; o__Clostridiales; f__Clostridiaceae; g__; s__
otu1475	k__Bacteria; p__Firmicutes; c__Clostridia; o__Clostridiales; f__Clostridiaceae; g__; s__
otu1476	k__Bacteria; p__Firmicutes; c__Clostridia; o__Clostridiales; f__Clostridiaceae; g__; s__
otu1477	k__Bacteria; p__Firmicutes; c__Clostridia; o__Clostridiales; f__Clostridiaceae; g__; s__
otu1478	k__Bacteria; p__Firmicutes; c__Clostridia; o__Clostridiales; f__Clostridiaceae; g__; s__
otu1479	k__Bacteria; p__Firmicutes; c__Clostridia; o__Clostridiales; f__Clostridiaceae; g__; s__
otu1480	k__Bacteria; p__Firmicutes; c__Clostridia; o__Clostridiales; f__Clostridiaceae; g__; s__
otu1481	k__Bacteria; p__Firmicutes; c__Clostridia; o__Clostridiales; f__Clostridiaceae; g__; s__
otu1482	k__Bacteria; p__Firmicutes; c__Clostridia; o__Clostridiales; f__Clostridiaceae; g__; s__
otu1483	k__Bacteria; p__Firmicutes; c__Clostridia; o__Clostridiales; f__Clostridiaceae; g__; s__
otu1484	k__Bacteria; p__Firmicutes; c__Clostridia; o__Clostridiales; f__Clostridiaceae; g__; s__
otu1485	k__Bacteria; p__Firmicutes; c__Clostridia; o__Clostridiales; f__Clostridiaceae; g__; s__
otu1486	k__Bacteria; p__Firmicutes; c__Clostridia; o__Clostridiales; f__Clostridiaceae; g__; s__
otu1487	k__Bacteria; p__Firmicutes; c__Clostridia; o__Clostridiales; f__Clostridiaceae; g__; s__
otu1488	k__Bacteria; p__Firmicutes; c__Clostridia; o__Clostridiales; f__Clostridiaceae; g__; s__
otu1489	k__Bacteria; p__Firmicutes; c__Clostridia; o__Clostridiales; f__Clostridiaceae; g__; s__
otu1490	k__Bacteria; p__Firmicutes; c__Clostridia; o__Clostridiales; f__Clostridiaceae; g__02d06; s__
otu1491	k__Bacteria; p__Firmicutes; c__Clostridia; o__Clostridiales; f__Clostridiaceae; g__02d06; s__
otu1492	k__Bacteria; p__Firmicutes; c__Clostridia; o__Clostridiales; f__Clostridiaceae; g__Clostridium; s__
otu1493	k__Bacteria; p__Firmicutes; c__Clostridia; o__Clostridiales; f__Clostridiaceae; g__Clostridium; s__
otu1494	k__Bacteria; p__Firmicutes; c__Clostridia; o__Clostridiales; f__Clostridiaceae; g__Clostridium; s__
otu1495	k__Bacteria; p__Firmicutes; c__Clostridia; o__Clostridiales; f__Clostridiaceae; g__Clostridium; s__
otu1496	k__Bacteria; p__Firmicutes; c__Clostridia; o__Clostridiales; f__Clostridiaceae; g__Clostridium; s__
otu1497	k__Bacteria; p__Firmicutes; c__Clostridia; o__Clostridiales; f__Clostridiaceae; g__Clostridium; s__
otu1498	k__Bacteria; p__Firmicutes; c__Clostridia; o__Clostridiales; f__Clostridiaceae; g__Clostridium; s__
otu1499	k__Bacteria; p__Firmicutes; c__Clostridia; o__Clostridiales; f__Clostridiaceae; g__Clostridium; s__
otu1500	k__Bacteria; p__Firmicutes; c__Clostridia; o__Clostridiales; f__Clostridiaceae; g__Clostridium; s__
otu1501	k__Bacteria; p__Firmicutes; c__Clostridia; o__Clostridiales; f__Clostridiaceae; g__Clostridium; s__
otu1502	k__Bacteria; p__Firmicutes; c__Clostridia; o__Clostridiales; f__Clostridiaceae; g__Clostridium; s__
otu1503	k__Bacteria; p__Firmicutes; c__Clostridia; o__Clostridiales; f__Clostridiaceae; g__Clostridium; s__
otu1504	k__Bacteria; p__Firmicutes; c__Clostridia; o__Clostridiales; f__Clostridiaceae; g__Clostridium; s__
otu1505	k__Bacteria; p__Firmicutes; c__Clostridia; o__Clostridiales; f__Clostridiaceae; g__Clostridium; s__
otu1506	k__Bacteria; p__Firmicutes; c__Clostridia; o__Clostridiales; f__Clostridiaceae; g__Clostridium; s__
otu1507	k__Bacteria; p__Firmicutes; c__Clostridia; o__Clostridiales; f__Clostridiaceae; g__Clostridium; s__
otu1508	k__Bacteria; p__Firmicutes; c__Clostridia; o__Clostridiales; f__Clostridiaceae; g__Clostridium; s__
otu1509	k__Bacteria; p__Firmicutes; c__Clostridia; o__Clostridiales; f__Clostridiaceae; g__Clostridium; s__
otu1510	k__Bacteria; p__Firmicutes; c__Clostridia; o__Clostridiales; f__Clostridiaceae; g__Clostridium; s__
otu1511	k__Bacteria; p__Firmicutes; c__Clostridia; o__Clostridiales; f__Clostridiaceae; g__Clostridium; s__
otu1512	k__Bacteria; p__Firmicutes; c__Clostridia; o__Clostridiales; f__Clostridiaceae; g__Clostridium; s__
otu1513	k__Bacteria; p__Firmicutes; c__Clostridia; o__Clostridiales; f__Clostridiaceae; g__Clostridium; s__
otu1514	k__Bacteria; p__Firmicutes; c__Clostridia; o__Clostridiales; f__Clostridiaceae; g__Clostridium; s__
otu1515	k__Bacteria; p__Firmicutes; c__Clostridia; o__Clostridiales; f__Clostridiaceae; g__Clostridium; s__
otu1516	k__Bacteria; p__Firmicutes; c__Clostridia; o__Clostridiales; f__Clostridiaceae; g__Clostridium; s__
otu1517	k__Bacteria; p__Firmicutes; c__Clostridia; o__Clostridiales; f__Clostridiaceae; g__Clostridium; s__
otu1518	k__Bacteria; p__Firmicutes; c__Clostridia; o__Clostridiales; f__Clostridiaceae; g__Clostridium; s__
otu1519	k__Bacteria; p__Firmicutes; c__Clostridia; o__Clostridiales; f__Clostridiaceae; g__Clostridium; s__
otu1520	k__Bacteria; p__Firmicutes; c__Clostridia; o__Clostridiales; f__Clostridiaceae; g__Clostridium; s__
otu1521	k__Bacteria; p__Firmicutes; c__Clostridia; o__Clostridiales; f__Clostridiaceae; g__Clostridium; s__
otu1522	k__Bacteria; p__Firmicutes; c__Clostridia; o__Clostridiales; f__Clostridiaceae; g__Clostridium; s__
otu1523	k__Bacteria; p__Firmicutes; c__Clostridia; o__Clostridiales; f__Clostridiaceae; g__Clostridium; s__
otu1524	k__Bacteria; p__Firmicutes; c__Clostridia; o__Clostridiales; f__Clostridiaceae; g__Clostridium; s__
otu1525	k__Bacteria; p__Firmicutes; c__Clostridia; o__Clostridiales; f__Clostridiaceae; g__Clostridium; s__
otu1526	k__Bacteria; p__Firmicutes; c__Clostridia; o__Clostridiales; f__Clostridiaceae; g__Clostridium; s__neonatale
otu1527	k__Bacteria; p__Firmicutes; c__Clostridia; o__Clostridiales; f__Clostridiaceae; g__Clostridium; s__perfringens
otu1528	k__Bacteria; p__Firmicutes; c__Clostridia; o__Clostridiales; f__Clostridiaceae; g__Clostridium; s__perfringens
otu1529	k__Bacteria; p__Firmicutes; c__Clostridia; o__Clostridiales; f__Clostridiaceae; g__Clostridium; s__perfringens
otu1530	k__Bacteria; p__Firmicutes; c__Clostridia; o__Clostridiales; f__Clostridiaceae; g__Clostridium; s__perfringens
otu1531	k__Bacteria; p__Firmicutes; c__Clostridia; o__Clostridiales; f__Clostridiaceae; g__Sarcina; s__
otu1532	k__Bacteria; p__Firmicutes; c__Clostridia; o__Clostridiales; f__Clostridiaceae; g__Sarcina; s__
otu1533	k__Bacteria; p__Firmicutes; c__Clostridia; o__Clostridiales; f__Clostridiaceae; g__SMB53; s__
otu1534	k__Bacteria; p__Firmicutes; c__Clostridia; o__Clostridiales; f__Clostridiaceae; g__SMB53; s__
otu1535	k__Bacteria; p__Firmicutes; c__Clostridia; o__Clostridiales; f__Clostridiaceae; g__SMB53; s__
otu1536	k__Bacteria; p__Firmicutes; c__Clostridia; o__Clostridiales; f__Clostridiaceae; g__SMB53; s__
otu1537	k__Bacteria; p__Firmicutes; c__Clostridia; o__Clostridiales; f__Clostridiaceae; g__SMB53; s__
otu1538	k__Bacteria; p__Firmicutes; c__Clostridia; o__Clostridiales; f__Clostridiaceae; g__SMB53; s__
otu1539	k__Bacteria; p__Firmicutes; c__Clostridia; o__Clostridiales; f__Clostridiaceae; g__SMB53; s__
otu1540	k__Bacteria; p__Firmicutes; c__Clostridia; o__Clostridiales; f__Clostridiaceae; g__SMB53; s__
otu1541	k__Bacteria; p__Firmicutes; c__Clostridia; o__Clostridiales; f__Clostridiaceae; g__SMB53; s__
otu1542	k__Bacteria; p__Firmicutes; c__Clostridia; o__Clostridiales; f__Clostridiaceae; g__SMB53; s__
otu1543	k__Bacteria; p__Firmicutes; c__Clostridia; o__Clostridiales; f__Clostridiaceae; g__SMB53; s__
otu1544	k__Bacteria; p__Firmicutes; c__Clostridia; o__Clostridiales; f__Dehalobacteriaceae; g__; s__
otu1545	k__Bacteria; p__Firmicutes; c__Clostridia; o__Clostridiales; f__Dehalobacteriaceae; g__Dehalobacterium; s__
otu1546	k__Bacteria; p__Firmicutes; c__Clostridia; o__Clostridiales; f__Dehalobacteriaceae; g__Dehalobacterium; s__
otu1547	k__Bacteria; p__Firmicutes; c__Clostridia; o__Clostridiales; f__Dehalobacteriaceae; g__Dehalobacterium; s__
otu1548	k__Bacteria; p__Firmicutes; c__Clostridia; o__Clostridiales; f__Dehalobacteriaceae; g__Dehalobacterium; s__
otu1549	k__Bacteria; p__Firmicutes; c__Clostridia; o__Clostridiales; f__Dehalobacteriaceae; g__Dehalobacterium; s__
otu1550	k__Bacteria; p__Firmicutes; c__Clostridia; o__Clostridiales; f__EtOH8; g__; s__
otu1551	k__Bacteria; p__Firmicutes; c__Clostridia; o__Clostridiales; f__Eubacteriaceae; g__Anaerofustis; s__
otu1552	k__Bacteria; p__Firmicutes; c__Clostridia; o__Clostridiales; f__Eubacteriaceae; g__Pseudoramibacter; s__
otu1553	k__Bacteria; p__Firmicutes; c__Clostridia; o__Clostridiales; f__Eubacteriaceae; g__Pseudoramibacter; s__
otu1554	k__Bacteria; p__Firmicutes; c__Clostridia; o__Clostridiales; f__Lachnospiraceae; g__; s__
otu1555	k__Bacteria; p__Firmicutes; c__Clostridia; o__Clostridiales; f__Lachnospiraceae; g__; s__
otu1556	k__Bacteria; p__Firmicutes; c__Clostridia; o__Clostridiales; f__Lachnospiraceae; g__; s__
otu1557	k__Bacteria; p__Firmicutes; c__Clostridia; o__Clostridiales; f__Lachnospiraceae; g__; s__
otu1558	k__Bacteria; p__Firmicutes; c__Clostridia; o__Clostridiales; f__Lachnospiraceae; g__; s__
otu1559	k__Bacteria; p__Firmicutes; c__Clostridia; o__Clostridiales; f__Lachnospiraceae; g__; s__
otu1560	k__Bacteria; p__Firmicutes; c__Clostridia; o__Clostridiales; f__Lachnospiraceae; g__; s__
otu1561	k__Bacteria; p__Firmicutes; c__Clostridia; o__Clostridiales; f__Lachnospiraceae; g__; s__
otu1562	k__Bacteria; p__Firmicutes; c__Clostridia; o__Clostridiales; f__Lachnospiraceae; g__; s__
otu1563	k__Bacteria; p__Firmicutes; c__Clostridia; o__Clostridiales; f__Lachnospiraceae; g__; s__
otu1564	k__Bacteria; p__Firmicutes; c__Clostridia; o__Clostridiales; f__Lachnospiraceae; g__; s__
otu1565	k__Bacteria; p__Firmicutes; c__Clostridia; o__Clostridiales; f__Lachnospiraceae; g__; s__
otu1566	k__Bacteria; p__Firmicutes; c__Clostridia; o__Clostridiales; f__Lachnospiraceae; g__; s__
otu1567	k__Bacteria; p__Firmicutes; c__Clostridia; o__Clostridiales; f__Lachnospiraceae; g__; s__
otu1568	k__Bacteria; p__Firmicutes; c__Clostridia; o__Clostridiales; f__Lachnospiraceae; g__; s__
otu1569	k__Bacteria; p__Firmicutes; c__Clostridia; o__Clostridiales; f__Lachnospiraceae; g__; s__
otu1570	k__Bacteria; p__Firmicutes; c__Clostridia; o__Clostridiales; f__Lachnospiraceae; g__; s__
otu1571	k__Bacteria; p__Firmicutes; c__Clostridia; o__Clostridiales; f__Lachnospiraceae; g__; s__
otu1572	k__Bacteria; p__Firmicutes; c__Clostridia; o__Clostridiales; f__Lachnospiraceae; g__; s__
otu1573	k__Bacteria; p__Firmicutes; c__Clostridia; o__Clostridiales; f__Lachnospiraceae; g__; s__
otu1574	k__Bacteria; p__Firmicutes; c__Clostridia; o__Clostridiales; f__Lachnospiraceae; g__; s__
otu1575	k__Bacteria; p__Firmicutes; c__Clostridia; o__Clostridiales; f__Lachnospiraceae; g__; s__
otu1576	k__Bacteria; p__Firmicutes; c__Clostridia; o__Clostridiales; f__Lachnospiraceae; g__; s__
otu1577	k__Bacteria; p__Firmicutes; c__Clostridia; o__Clostridiales; f__Lachnospiraceae; g__; s__
otu1578	k__Bacteria; p__Firmicutes; c__Clostridia; o__Clostridiales; f__Lachnospiraceae; g__; s__
otu1579	k__Bacteria; p__Firmicutes; c__Clostridia; o__Clostridiales; f__Lachnospiraceae; g__; s__
otu1580	k__Bacteria; p__Firmicutes; c__Clostridia; o__Clostridiales; f__Lachnospiraceae; g__; s__
otu1581	k__Bacteria; p__Firmicutes; c__Clostridia; o__Clostridiales; f__Lachnospiraceae; g__; s__
otu1582	k__Bacteria; p__Firmicutes; c__Clostridia; o__Clostridiales; f__Lachnospiraceae; g__; s__
otu1583	k__Bacteria; p__Firmicutes; c__Clostridia; o__Clostridiales; f__Lachnospiraceae; g__; s__
otu1584	k__Bacteria; p__Firmicutes; c__Clostridia; o__Clostridiales; f__Lachnospiraceae; g__; s__
otu1585	k__Bacteria; p__Firmicutes; c__Clostridia; o__Clostridiales; f__Lachnospiraceae; g__; s__
otu1586	k__Bacteria; p__Firmicutes; c__Clostridia; o__Clostridiales; f__Lachnospiraceae; g__; s__
otu1587	k__Bacteria; p__Firmicutes; c__Clostridia; o__Clostridiales; f__Lachnospiraceae; g__; s__
otu1588	k__Bacteria; p__Firmicutes; c__Clostridia; o__Clostridiales; f__Lachnospiraceae; g__; s__
otu1589	k__Bacteria; p__Firmicutes; c__Clostridia; o__Clostridiales; f__Lachnospiraceae; g__; s__
otu1590	k__Bacteria; p__Firmicutes; c__Clostridia; o__Clostridiales; f__Lachnospiraceae; g__; s__
otu1591	k__Bacteria; p__Firmicutes; c__Clostridia; o__Clostridiales; f__Lachnospiraceae; g__; s__
otu1592	k__Bacteria; p__Firmicutes; c__Clostridia; o__Clostridiales; f__Lachnospiraceae; g__; s__
otu1593	k__Bacteria; p__Firmicutes; c__Clostridia; o__Clostridiales; f__Lachnospiraceae; g__; s__
otu1594	k__Bacteria; p__Firmicutes; c__Clostridia; o__Clostridiales; f__Lachnospiraceae; g__; s__
otu1595	k__Bacteria; p__Firmicutes; c__Clostridia; o__Clostridiales; f__Lachnospiraceae; g__; s__
otu1596	k__Bacteria; p__Firmicutes; c__Clostridia; o__Clostridiales; f__Lachnospiraceae; g__; s__
otu1597	k__Bacteria; p__Firmicutes; c__Clostridia; o__Clostridiales; f__Lachnospiraceae; g__; s__
otu1598	k__Bacteria; p__Firmicutes; c__Clostridia; o__Clostridiales; f__Lachnospiraceae; g__; s__
otu1599	k__Bacteria; p__Firmicutes; c__Clostridia; o__Clostridiales; f__Lachnospiraceae; g__; s__
otu1600	k__Bacteria; p__Firmicutes; c__Clostridia; o__Clostridiales; f__Lachnospiraceae; g__; s__
otu1601	k__Bacteria; p__Firmicutes; c__Clostridia; o__Clostridiales; f__Lachnospiraceae; g__; s__
otu1602	k__Bacteria; p__Firmicutes; c__Clostridia; o__Clostridiales; f__Lachnospiraceae; g__; s__
otu1603	k__Bacteria; p__Firmicutes; c__Clostridia; o__Clostridiales; f__Lachnospiraceae; g__; s__
otu1604	k__Bacteria; p__Firmicutes; c__Clostridia; o__Clostridiales; f__Lachnospiraceae; g__; s__
otu1605	k__Bacteria; p__Firmicutes; c__Clostridia; o__Clostridiales; f__Lachnospiraceae; g__; s__
otu1606	k__Bacteria; p__Firmicutes; c__Clostridia; o__Clostridiales; f__Lachnospiraceae; g__; s__
otu1607	k__Bacteria; p__Firmicutes; c__Clostridia; o__Clostridiales; f__Lachnospiraceae; g__; s__
otu1608	k__Bacteria; p__Firmicutes; c__Clostridia; o__Clostridiales; f__Lachnospiraceae; g__; s__
otu1609	k__Bacteria; p__Firmicutes; c__Clostridia; o__Clostridiales; f__Lachnospiraceae; g__; s__
otu1610	k__Bacteria; p__Firmicutes; c__Clostridia; o__Clostridiales; f__Lachnospiraceae; g__; s__
otu1611	k__Bacteria; p__Firmicutes; c__Clostridia; o__Clostridiales; f__Lachnospiraceae; g__; s__
otu1612	k__Bacteria; p__Firmicutes; c__Clostridia; o__Clostridiales; f__Lachnospiraceae; g__; s__
otu1613	k__Bacteria; p__Firmicutes; c__Clostridia; o__Clostridiales; f__Lachnospiraceae; g__; s__
otu1614	k__Bacteria; p__Firmicutes; c__Clostridia; o__Clostridiales; f__Lachnospiraceae; g__; s__
otu1615	k__Bacteria; p__Firmicutes; c__Clostridia; o__Clostridiales; f__Lachnospiraceae; g__; s__
otu1616	k__Bacteria; p__Firmicutes; c__Clostridia; o__Clostridiales; f__Lachnospiraceae; g__; s__
otu1617	k__Bacteria; p__Firmicutes; c__Clostridia; o__Clostridiales; f__Lachnospiraceae; g__; s__
otu1618	k__Bacteria; p__Firmicutes; c__Clostridia; o__Clostridiales; f__Lachnospiraceae; g__; s__
otu1619	k__Bacteria; p__Firmicutes; c__Clostridia; o__Clostridiales; f__Lachnospiraceae; g__; s__
otu1620	k__Bacteria; p__Firmicutes; c__Clostridia; o__Clostridiales; f__Lachnospiraceae; g__; s__
otu1621	k__Bacteria; p__Firmicutes; c__Clostridia; o__Clostridiales; f__Lachnospiraceae; g__; s__
otu1622	k__Bacteria; p__Firmicutes; c__Clostridia; o__Clostridiales; f__Lachnospiraceae; g__; s__
otu1623	k__Bacteria; p__Firmicutes; c__Clostridia; o__Clostridiales; f__Lachnospiraceae; g__; s__
otu1624	k__Bacteria; p__Firmicutes; c__Clostridia; o__Clostridiales; f__Lachnospiraceae; g__; s__
otu1625	k__Bacteria; p__Firmicutes; c__Clostridia; o__Clostridiales; f__Lachnospiraceae; g__; s__
otu1626	k__Bacteria; p__Firmicutes; c__Clostridia; o__Clostridiales; f__Lachnospiraceae; g__; s__
otu1627	k__Bacteria; p__Firmicutes; c__Clostridia; o__Clostridiales; f__Lachnospiraceae; g__; s__
otu1628	k__Bacteria; p__Firmicutes; c__Clostridia; o__Clostridiales; f__Lachnospiraceae; g__; s__
otu1629	k__Bacteria; p__Firmicutes; c__Clostridia; o__Clostridiales; f__Lachnospiraceae; g__; s__
otu1630	k__Bacteria; p__Firmicutes; c__Clostridia; o__Clostridiales; f__Lachnospiraceae; g__; s__
otu1631	k__Bacteria; p__Firmicutes; c__Clostridia; o__Clostridiales; f__Lachnospiraceae; g__; s__
otu1632	k__Bacteria; p__Firmicutes; c__Clostridia; o__Clostridiales; f__Lachnospiraceae; g__; s__
otu1633	k__Bacteria; p__Firmicutes; c__Clostridia; o__Clostridiales; f__Lachnospiraceae; g__; s__
otu1634	k__Bacteria; p__Firmicutes; c__Clostridia; o__Clostridiales; f__Lachnospiraceae; g__; s__
otu1635	k__Bacteria; p__Firmicutes; c__Clostridia; o__Clostridiales; f__Lachnospiraceae; g__; s__
otu1636	k__Bacteria; p__Firmicutes; c__Clostridia; o__Clostridiales; f__Lachnospiraceae; g__; s__
otu1637	k__Bacteria; p__Firmicutes; c__Clostridia; o__Clostridiales; f__Lachnospiraceae; g__; s__
otu1638	k__Bacteria; p__Firmicutes; c__Clostridia; o__Clostridiales; f__Lachnospiraceae; g__; s__
otu1639	k__Bacteria; p__Firmicutes; c__Clostridia; o__Clostridiales; f__Lachnospiraceae; g__; s__
otu1640	k__Bacteria; p__Firmicutes; c__Clostridia; o__Clostridiales; f__Lachnospiraceae; g__; s__
otu1641	k__Bacteria; p__Firmicutes; c__Clostridia; o__Clostridiales; f__Lachnospiraceae; g__; s__
otu1642	k__Bacteria; p__Firmicutes; c__Clostridia; o__Clostridiales; f__Lachnospiraceae; g__; s__
otu1643	k__Bacteria; p__Firmicutes; c__Clostridia; o__Clostridiales; f__Lachnospiraceae; g__; s__
otu1644	k__Bacteria; p__Firmicutes; c__Clostridia; o__Clostridiales; f__Lachnospiraceae; g__; s__
otu1645	k__Bacteria; p__Firmicutes; c__Clostridia; o__Clostridiales; f__Lachnospiraceae; g__; s__
otu1646	k__Bacteria; p__Firmicutes; c__Clostridia; o__Clostridiales; f__Lachnospiraceae; g__; s__
otu1647	k__Bacteria; p__Firmicutes; c__Clostridia; o__Clostridiales; f__Lachnospiraceae; g__; s__
otu1648	k__Bacteria; p__Firmicutes; c__Clostridia; o__Clostridiales; f__Lachnospiraceae; g__; s__
otu1649	k__Bacteria; p__Firmicutes; c__Clostridia; o__Clostridiales; f__Lachnospiraceae; g__; s__
otu1650	k__Bacteria; p__Firmicutes; c__Clostridia; o__Clostridiales; f__Lachnospiraceae; g__; s__
otu1651	k__Bacteria; p__Firmicutes; c__Clostridia; o__Clostridiales; f__Lachnospiraceae; g__; s__
otu1652	k__Bacteria; p__Firmicutes; c__Clostridia; o__Clostridiales; f__Lachnospiraceae; g__; s__
otu1653	k__Bacteria; p__Firmicutes; c__Clostridia; o__Clostridiales; f__Lachnospiraceae; g__; s__
otu1654	k__Bacteria; p__Firmicutes; c__Clostridia; o__Clostridiales; f__Lachnospiraceae; g__; s__
otu1655	k__Bacteria; p__Firmicutes; c__Clostridia; o__Clostridiales; f__Lachnospiraceae; g__; s__
otu1656	k__Bacteria; p__Firmicutes; c__Clostridia; o__Clostridiales; f__Lachnospiraceae; g__; s__
otu1657	k__Bacteria; p__Firmicutes; c__Clostridia; o__Clostridiales; f__Lachnospiraceae; g__; s__
otu1658	k__Bacteria; p__Firmicutes; c__Clostridia; o__Clostridiales; f__Lachnospiraceae; g__; s__
otu1659	k__Bacteria; p__Firmicutes; c__Clostridia; o__Clostridiales; f__Lachnospiraceae; g__; s__
otu1660	k__Bacteria; p__Firmicutes; c__Clostridia; o__Clostridiales; f__Lachnospiraceae; g__; s__
otu1661	k__Bacteria; p__Firmicutes; c__Clostridia; o__Clostridiales; f__Lachnospiraceae; g__; s__
otu1662	k__Bacteria; p__Firmicutes; c__Clostridia; o__Clostridiales; f__Lachnospiraceae; g__; s__
otu1663	k__Bacteria; p__Firmicutes; c__Clostridia; o__Clostridiales; f__Lachnospiraceae; g__; s__
otu1664	k__Bacteria; p__Firmicutes; c__Clostridia; o__Clostridiales; f__Lachnospiraceae; g__; s__
otu1665	k__Bacteria; p__Firmicutes; c__Clostridia; o__Clostridiales; f__Lachnospiraceae; g__; s__
otu1666	k__Bacteria; p__Firmicutes; c__Clostridia; o__Clostridiales; f__Lachnospiraceae; g__; s__
otu1667	k__Bacteria; p__Firmicutes; c__Clostridia; o__Clostridiales; f__Lachnospiraceae; g__; s__
otu1668	k__Bacteria; p__Firmicutes; c__Clostridia; o__Clostridiales; f__Lachnospiraceae; g__; s__
otu1669	k__Bacteria; p__Firmicutes; c__Clostridia; o__Clostridiales; f__Lachnospiraceae; g__; s__
otu1670	k__Bacteria; p__Firmicutes; c__Clostridia; o__Clostridiales; f__Lachnospiraceae; g__; s__
otu1671	k__Bacteria; p__Firmicutes; c__Clostridia; o__Clostridiales; f__Lachnospiraceae; g__; s__
otu1672	k__Bacteria; p__Firmicutes; c__Clostridia; o__Clostridiales; f__Lachnospiraceae; g__; s__
otu1673	k__Bacteria; p__Firmicutes; c__Clostridia; o__Clostridiales; f__Lachnospiraceae; g__; s__
otu1674	k__Bacteria; p__Firmicutes; c__Clostridia; o__Clostridiales; f__Lachnospiraceae; g__; s__
otu1675	k__Bacteria; p__Firmicutes; c__Clostridia; o__Clostridiales; f__Lachnospiraceae; g__; s__
otu1676	k__Bacteria; p__Firmicutes; c__Clostridia; o__Clostridiales; f__Lachnospiraceae; g__; s__
otu1677	k__Bacteria; p__Firmicutes; c__Clostridia; o__Clostridiales; f__Lachnospiraceae; g__; s__
otu1678	k__Bacteria; p__Firmicutes; c__Clostridia; o__Clostridiales; f__Lachnospiraceae; g__; s__
otu1679	k__Bacteria; p__Firmicutes; c__Clostridia; o__Clostridiales; f__Lachnospiraceae; g__; s__
otu1680	k__Bacteria; p__Firmicutes; c__Clostridia; o__Clostridiales; f__Lachnospiraceae; g__; s__
otu1681	k__Bacteria; p__Firmicutes; c__Clostridia; o__Clostridiales; f__Lachnospiraceae; g__; s__
otu1682	k__Bacteria; p__Firmicutes; c__Clostridia; o__Clostridiales; f__Lachnospiraceae; g__; s__
otu1683	k__Bacteria; p__Firmicutes; c__Clostridia; o__Clostridiales; f__Lachnospiraceae; g__; s__
otu1684	k__Bacteria; p__Firmicutes; c__Clostridia; o__Clostridiales; f__Lachnospiraceae; g__; s__
otu1685	k__Bacteria; p__Firmicutes; c__Clostridia; o__Clostridiales; f__Lachnospiraceae; g__; s__
otu1686	k__Bacteria; p__Firmicutes; c__Clostridia; o__Clostridiales; f__Lachnospiraceae; g__; s__
otu1687	k__Bacteria; p__Firmicutes; c__Clostridia; o__Clostridiales; f__Lachnospiraceae; g__; s__
otu1688	k__Bacteria; p__Firmicutes; c__Clostridia; o__Clostridiales; f__Lachnospiraceae; g__; s__
otu1689	k__Bacteria; p__Firmicutes; c__Clostridia; o__Clostridiales; f__Lachnospiraceae; g__; s__
otu1690	k__Bacteria; p__Firmicutes; c__Clostridia; o__Clostridiales; f__Lachnospiraceae; g__; s__
otu1691	k__Bacteria; p__Firmicutes; c__Clostridia; o__Clostridiales; f__Lachnospiraceae; g__; s__
otu1692	k__Bacteria; p__Firmicutes; c__Clostridia; o__Clostridiales; f__Lachnospiraceae; g__; s__
otu1693	k__Bacteria; p__Firmicutes; c__Clostridia; o__Clostridiales; f__Lachnospiraceae; g__; s__
otu1694	k__Bacteria; p__Firmicutes; c__Clostridia; o__Clostridiales; f__Lachnospiraceae; g__; s__
otu1695	k__Bacteria; p__Firmicutes; c__Clostridia; o__Clostridiales; f__Lachnospiraceae; g__; s__
otu1696	k__Bacteria; p__Firmicutes; c__Clostridia; o__Clostridiales; f__Lachnospiraceae; g__; s__
otu1697	k__Bacteria; p__Firmicutes; c__Clostridia; o__Clostridiales; f__Lachnospiraceae; g__; s__
otu1698	k__Bacteria; p__Firmicutes; c__Clostridia; o__Clostridiales; f__Lachnospiraceae; g__; s__
otu1699	k__Bacteria; p__Firmicutes; c__Clostridia; o__Clostridiales; f__Lachnospiraceae; g__; s__
otu1700	k__Bacteria; p__Firmicutes; c__Clostridia; o__Clostridiales; f__Lachnospiraceae; g__; s__
otu1701	k__Bacteria; p__Firmicutes; c__Clostridia; o__Clostridiales; f__Lachnospiraceae; g__; s__
otu1702	k__Bacteria; p__Firmicutes; c__Clostridia; o__Clostridiales; f__Lachnospiraceae; g__; s__
otu1703	k__Bacteria; p__Firmicutes; c__Clostridia; o__Clostridiales; f__Lachnospiraceae; g__; s__
otu1704	k__Bacteria; p__Firmicutes; c__Clostridia; o__Clostridiales; f__Lachnospiraceae; g__; s__
otu1705	k__Bacteria; p__Firmicutes; c__Clostridia; o__Clostridiales; f__Lachnospiraceae; g__; s__
otu1706	k__Bacteria; p__Firmicutes; c__Clostridia; o__Clostridiales; f__Lachnospiraceae; g__; s__
otu1707	k__Bacteria; p__Firmicutes; c__Clostridia; o__Clostridiales; f__Lachnospiraceae; g__; s__
otu1708	k__Bacteria; p__Firmicutes; c__Clostridia; o__Clostridiales; f__Lachnospiraceae; g__; s__
otu1709	k__Bacteria; p__Firmicutes; c__Clostridia; o__Clostridiales; f__Lachnospiraceae; g__; s__
otu1710	k__Bacteria; p__Firmicutes; c__Clostridia; o__Clostridiales; f__Lachnospiraceae; g__; s__
otu1711	k__Bacteria; p__Firmicutes; c__Clostridia; o__Clostridiales; f__Lachnospiraceae; g__; s__
otu1712	k__Bacteria; p__Firmicutes; c__Clostridia; o__Clostridiales; f__Lachnospiraceae; g__; s__
otu1713	k__Bacteria; p__Firmicutes; c__Clostridia; o__Clostridiales; f__Lachnospiraceae; g__; s__
otu1714	k__Bacteria; p__Firmicutes; c__Clostridia; o__Clostridiales; f__Lachnospiraceae; g__; s__
otu1715	k__Bacteria; p__Firmicutes; c__Clostridia; o__Clostridiales; f__Lachnospiraceae; g__; s__
otu1716	k__Bacteria; p__Firmicutes; c__Clostridia; o__Clostridiales; f__Lachnospiraceae; g__; s__
otu1717	k__Bacteria; p__Firmicutes; c__Clostridia; o__Clostridiales; f__Lachnospiraceae; g__; s__
otu1718	k__Bacteria; p__Firmicutes; c__Clostridia; o__Clostridiales; f__Lachnospiraceae; g__; s__
otu1719	k__Bacteria; p__Firmicutes; c__Clostridia; o__Clostridiales; f__Lachnospiraceae; g__; s__
otu1720	k__Bacteria; p__Firmicutes; c__Clostridia; o__Clostridiales; f__Lachnospiraceae; g__; s__
otu1721	k__Bacteria; p__Firmicutes; c__Clostridia; o__Clostridiales; f__Lachnospiraceae; g__; s__
otu1722	k__Bacteria; p__Firmicutes; c__Clostridia; o__Clostridiales; f__Lachnospiraceae; g__; s__
otu1723	k__Bacteria; p__Firmicutes; c__Clostridia; o__Clostridiales; f__Lachnospiraceae; g__; s__
otu1724	k__Bacteria; p__Firmicutes; c__Clostridia; o__Clostridiales; f__Lachnospiraceae; g__; s__
otu1725	k__Bacteria; p__Firmicutes; c__Clostridia; o__Clostridiales; f__Lachnospiraceae; g__; s__
otu1726	k__Bacteria; p__Firmicutes; c__Clostridia; o__Clostridiales; f__Lachnospiraceae; g__; s__
otu1727	k__Bacteria; p__Firmicutes; c__Clostridia; o__Clostridiales; f__Lachnospiraceae; g__; s__
otu1728	k__Bacteria; p__Firmicutes; c__Clostridia; o__Clostridiales; f__Lachnospiraceae; g__; s__
otu1729	k__Bacteria; p__Firmicutes; c__Clostridia; o__Clostridiales; f__Lachnospiraceae; g__; s__
otu1730	k__Bacteria; p__Firmicutes; c__Clostridia; o__Clostridiales; f__Lachnospiraceae; g__; s__
otu1731	k__Bacteria; p__Firmicutes; c__Clostridia; o__Clostridiales; f__Lachnospiraceae; g__; s__
otu1732	k__Bacteria; p__Firmicutes; c__Clostridia; o__Clostridiales; f__Lachnospiraceae; g__; s__
otu1733	k__Bacteria; p__Firmicutes; c__Clostridia; o__Clostridiales; f__Lachnospiraceae; g__; s__
otu1734	k__Bacteria; p__Firmicutes; c__Clostridia; o__Clostridiales; f__Lachnospiraceae; g__; s__
otu1735	k__Bacteria; p__Firmicutes; c__Clostridia; o__Clostridiales; f__Lachnospiraceae; g__; s__
otu1736	k__Bacteria; p__Firmicutes; c__Clostridia; o__Clostridiales; f__Lachnospiraceae; g__; s__
otu1737	k__Bacteria; p__Firmicutes; c__Clostridia; o__Clostridiales; f__Lachnospiraceae; g__; s__
otu1738	k__Bacteria; p__Firmicutes; c__Clostridia; o__Clostridiales; f__Lachnospiraceae; g__; s__
otu1739	k__Bacteria; p__Firmicutes; c__Clostridia; o__Clostridiales; f__Lachnospiraceae; g__; s__
otu1740	k__Bacteria; p__Firmicutes; c__Clostridia; o__Clostridiales; f__Lachnospiraceae; g__; s__
otu1741	k__Bacteria; p__Firmicutes; c__Clostridia; o__Clostridiales; f__Lachnospiraceae; g__; s__
otu1742	k__Bacteria; p__Firmicutes; c__Clostridia; o__Clostridiales; f__Lachnospiraceae; g__; s__
otu1743	k__Bacteria; p__Firmicutes; c__Clostridia; o__Clostridiales; f__Lachnospiraceae; g__; s__
otu1744	k__Bacteria; p__Firmicutes; c__Clostridia; o__Clostridiales; f__Lachnospiraceae; g__; s__
otu1745	k__Bacteria; p__Firmicutes; c__Clostridia; o__Clostridiales; f__Lachnospiraceae; g__; s__
otu1746	k__Bacteria; p__Firmicutes; c__Clostridia; o__Clostridiales; f__Lachnospiraceae; g__; s__
otu1747	k__Bacteria; p__Firmicutes; c__Clostridia; o__Clostridiales; f__Lachnospiraceae; g__; s__
otu1748	k__Bacteria; p__Firmicutes; c__Clostridia; o__Clostridiales; f__Lachnospiraceae; g__; s__
otu1749	k__Bacteria; p__Firmicutes; c__Clostridia; o__Clostridiales; f__Lachnospiraceae; g__; s__
otu1750	k__Bacteria; p__Firmicutes; c__Clostridia; o__Clostridiales; f__Lachnospiraceae; g__; s__
otu1751	k__Bacteria; p__Firmicutes; c__Clostridia; o__Clostridiales; f__Lachnospiraceae; g__; s__
otu1752	k__Bacteria; p__Firmicutes; c__Clostridia; o__Clostridiales; f__Lachnospiraceae; g__; s__
otu1753	k__Bacteria; p__Firmicutes; c__Clostridia; o__Clostridiales; f__Lachnospiraceae; g__; s__
otu1754	k__Bacteria; p__Firmicutes; c__Clostridia; o__Clostridiales; f__Lachnospiraceae; g__; s__
otu1755	k__Bacteria; p__Firmicutes; c__Clostridia; o__Clostridiales; f__Lachnospiraceae; g__; s__
otu1756	k__Bacteria; p__Firmicutes; c__Clostridia; o__Clostridiales; f__Lachnospiraceae; g__; s__
otu1757	k__Bacteria; p__Firmicutes; c__Clostridia; o__Clostridiales; f__Lachnospiraceae; g__; s__
otu1758	k__Bacteria; p__Firmicutes; c__Clostridia; o__Clostridiales; f__Lachnospiraceae; g__; s__
otu1759	k__Bacteria; p__Firmicutes; c__Clostridia; o__Clostridiales; f__Lachnospiraceae; g__; s__
otu1760	k__Bacteria; p__Firmicutes; c__Clostridia; o__Clostridiales; f__Lachnospiraceae; g__; s__
otu1761	k__Bacteria; p__Firmicutes; c__Clostridia; o__Clostridiales; f__Lachnospiraceae; g__; s__
otu1762	k__Bacteria; p__Firmicutes; c__Clostridia; o__Clostridiales; f__Lachnospiraceae; g__; s__
otu1763	k__Bacteria; p__Firmicutes; c__Clostridia; o__Clostridiales; f__Lachnospiraceae; g__; s__
otu1764	k__Bacteria; p__Firmicutes; c__Clostridia; o__Clostridiales; f__Lachnospiraceae; g__; s__
otu1765	k__Bacteria; p__Firmicutes; c__Clostridia; o__Clostridiales; f__Lachnospiraceae; g__; s__
otu1766	k__Bacteria; p__Firmicutes; c__Clostridia; o__Clostridiales; f__Lachnospiraceae; g__; s__
otu1767	k__Bacteria; p__Firmicutes; c__Clostridia; o__Clostridiales; f__Lachnospiraceae; g__; s__
otu1768	k__Bacteria; p__Firmicutes; c__Clostridia; o__Clostridiales; f__Lachnospiraceae; g__; s__
otu1769	k__Bacteria; p__Firmicutes; c__Clostridia; o__Clostridiales; f__Lachnospiraceae; g__; s__
otu1770	k__Bacteria; p__Firmicutes; c__Clostridia; o__Clostridiales; f__Lachnospiraceae; g__; s__
otu1771	k__Bacteria; p__Firmicutes; c__Clostridia; o__Clostridiales; f__Lachnospiraceae; g__; s__
otu1772	k__Bacteria; p__Firmicutes; c__Clostridia; o__Clostridiales; f__Lachnospiraceae; g__; s__
otu1773	k__Bacteria; p__Firmicutes; c__Clostridia; o__Clostridiales; f__Lachnospiraceae; g__; s__
otu1774	k__Bacteria; p__Firmicutes; c__Clostridia; o__Clostridiales; f__Lachnospiraceae; g__; s__
otu1775	k__Bacteria; p__Firmicutes; c__Clostridia; o__Clostridiales; f__Lachnospiraceae; g__; s__
otu1776	k__Bacteria; p__Firmicutes; c__Clostridia; o__Clostridiales; f__Lachnospiraceae; g__; s__
otu1777	k__Bacteria; p__Firmicutes; c__Clostridia; o__Clostridiales; f__Lachnospiraceae; g__; s__
otu1778	k__Bacteria; p__Firmicutes; c__Clostridia; o__Clostridiales; f__Lachnospiraceae; g__; s__
otu1779	k__Bacteria; p__Firmicutes; c__Clostridia; o__Clostridiales; f__Lachnospiraceae; g__; s__
otu1780	k__Bacteria; p__Firmicutes; c__Clostridia; o__Clostridiales; f__Lachnospiraceae; g__; s__
otu1781	k__Bacteria; p__Firmicutes; c__Clostridia; o__Clostridiales; f__Lachnospiraceae; g__; s__
otu1782	k__Bacteria; p__Firmicutes; c__Clostridia; o__Clostridiales; f__Lachnospiraceae; g__; s__
otu1783	k__Bacteria; p__Firmicutes; c__Clostridia; o__Clostridiales; f__Lachnospiraceae; g__; s__
otu1784	k__Bacteria; p__Firmicutes; c__Clostridia; o__Clostridiales; f__Lachnospiraceae; g__; s__
otu1785	k__Bacteria; p__Firmicutes; c__Clostridia; o__Clostridiales; f__Lachnospiraceae; g__; s__
otu1786	k__Bacteria; p__Firmicutes; c__Clostridia; o__Clostridiales; f__Lachnospiraceae; g__; s__
otu1787	k__Bacteria; p__Firmicutes; c__Clostridia; o__Clostridiales; f__Lachnospiraceae; g__; s__
otu1788	k__Bacteria; p__Firmicutes; c__Clostridia; o__Clostridiales; f__Lachnospiraceae; g__; s__
otu1789	k__Bacteria; p__Firmicutes; c__Clostridia; o__Clostridiales; f__Lachnospiraceae; g__; s__
otu1790	k__Bacteria; p__Firmicutes; c__Clostridia; o__Clostridiales; f__Lachnospiraceae; g__; s__
otu1791	k__Bacteria; p__Firmicutes; c__Clostridia; o__Clostridiales; f__Lachnospiraceae; g__; s__
otu1792	k__Bacteria; p__Firmicutes; c__Clostridia; o__Clostridiales; f__Lachnospiraceae; g__; s__
otu1793	k__Bacteria; p__Firmicutes; c__Clostridia; o__Clostridiales; f__Lachnospiraceae; g__; s__
otu1794	k__Bacteria; p__Firmicutes; c__Clostridia; o__Clostridiales; f__Lachnospiraceae; g__; s__
otu1795	k__Bacteria; p__Firmicutes; c__Clostridia; o__Clostridiales; f__Lachnospiraceae; g__; s__
otu1796	k__Bacteria; p__Firmicutes; c__Clostridia; o__Clostridiales; f__Lachnospiraceae; g__; s__
otu1797	k__Bacteria; p__Firmicutes; c__Clostridia; o__Clostridiales; f__Lachnospiraceae; g__; s__
otu1798	k__Bacteria; p__Firmicutes; c__Clostridia; o__Clostridiales; f__Lachnospiraceae; g__; s__
otu1799	k__Bacteria; p__Firmicutes; c__Clostridia; o__Clostridiales; f__Lachnospiraceae; g__; s__
otu1800	k__Bacteria; p__Firmicutes; c__Clostridia; o__Clostridiales; f__Lachnospiraceae; g__; s__
otu1801	k__Bacteria; p__Firmicutes; c__Clostridia; o__Clostridiales; f__Lachnospiraceae; g__; s__
otu1802	k__Bacteria; p__Firmicutes; c__Clostridia; o__Clostridiales; f__Lachnospiraceae; g__; s__
otu1803	k__Bacteria; p__Firmicutes; c__Clostridia; o__Clostridiales; f__Lachnospiraceae; g__; s__
otu1804	k__Bacteria; p__Firmicutes; c__Clostridia; o__Clostridiales; f__Lachnospiraceae; g__; s__
otu1805	k__Bacteria; p__Firmicutes; c__Clostridia; o__Clostridiales; f__Lachnospiraceae; g__; s__
otu1806	k__Bacteria; p__Firmicutes; c__Clostridia; o__Clostridiales; f__Lachnospiraceae; g__; s__
otu1807	k__Bacteria; p__Firmicutes; c__Clostridia; o__Clostridiales; f__Lachnospiraceae; g__; s__
otu1808	k__Bacteria; p__Firmicutes; c__Clostridia; o__Clostridiales; f__Lachnospiraceae; g__; s__
otu1809	k__Bacteria; p__Firmicutes; c__Clostridia; o__Clostridiales; f__Lachnospiraceae; g__; s__
otu1810	k__Bacteria; p__Firmicutes; c__Clostridia; o__Clostridiales; f__Lachnospiraceae; g__; s__
otu1811	k__Bacteria; p__Firmicutes; c__Clostridia; o__Clostridiales; f__Lachnospiraceae; g__; s__
otu1812	k__Bacteria; p__Firmicutes; c__Clostridia; o__Clostridiales; f__Lachnospiraceae; g__; s__
otu1813	k__Bacteria; p__Firmicutes; c__Clostridia; o__Clostridiales; f__Lachnospiraceae; g__; s__
otu1814	k__Bacteria; p__Firmicutes; c__Clostridia; o__Clostridiales; f__Lachnospiraceae; g__; s__
otu1815	k__Bacteria; p__Firmicutes; c__Clostridia; o__Clostridiales; f__Lachnospiraceae; g__; s__
otu1816	k__Bacteria; p__Firmicutes; c__Clostridia; o__Clostridiales; f__Lachnospiraceae; g__; s__
otu1817	k__Bacteria; p__Firmicutes; c__Clostridia; o__Clostridiales; f__Lachnospiraceae; g__; s__
otu1818	k__Bacteria; p__Firmicutes; c__Clostridia; o__Clostridiales; f__Lachnospiraceae; g__; s__
otu1819	k__Bacteria; p__Firmicutes; c__Clostridia; o__Clostridiales; f__Lachnospiraceae; g__; s__
otu1820	k__Bacteria; p__Firmicutes; c__Clostridia; o__Clostridiales; f__Lachnospiraceae; g__; s__
otu1821	k__Bacteria; p__Firmicutes; c__Clostridia; o__Clostridiales; f__Lachnospiraceae; g__; s__
otu1822	k__Bacteria; p__Firmicutes; c__Clostridia; o__Clostridiales; f__Lachnospiraceae; g__; s__
otu1823	k__Bacteria; p__Firmicutes; c__Clostridia; o__Clostridiales; f__Lachnospiraceae; g__; s__
otu1824	k__Bacteria; p__Firmicutes; c__Clostridia; o__Clostridiales; f__Lachnospiraceae; g__; s__
otu1825	k__Bacteria; p__Firmicutes; c__Clostridia; o__Clostridiales; f__Lachnospiraceae; g__; s__
otu1826	k__Bacteria; p__Firmicutes; c__Clostridia; o__Clostridiales; f__Lachnospiraceae; g__; s__
otu1827	k__Bacteria; p__Firmicutes; c__Clostridia; o__Clostridiales; f__Lachnospiraceae; g__; s__
otu1828	k__Bacteria; p__Firmicutes; c__Clostridia; o__Clostridiales; f__Lachnospiraceae; g__; s__
otu1829	k__Bacteria; p__Firmicutes; c__Clostridia; o__Clostridiales; f__Lachnospiraceae; g__; s__
otu1830	k__Bacteria; p__Firmicutes; c__Clostridia; o__Clostridiales; f__Lachnospiraceae; g__; s__
otu1831	k__Bacteria; p__Firmicutes; c__Clostridia; o__Clostridiales; f__Lachnospiraceae; g__; s__
otu1832	k__Bacteria; p__Firmicutes; c__Clostridia; o__Clostridiales; f__Lachnospiraceae; g__; s__
otu1833	k__Bacteria; p__Firmicutes; c__Clostridia; o__Clostridiales; f__Lachnospiraceae; g__; s__
otu1834	k__Bacteria; p__Firmicutes; c__Clostridia; o__Clostridiales; f__Lachnospiraceae; g__; s__
otu1835	k__Bacteria; p__Firmicutes; c__Clostridia; o__Clostridiales; f__Lachnospiraceae; g__; s__
otu1836	k__Bacteria; p__Firmicutes; c__Clostridia; o__Clostridiales; f__Lachnospiraceae; g__; s__
otu1837	k__Bacteria; p__Firmicutes; c__Clostridia; o__Clostridiales; f__Lachnospiraceae; g__; s__
otu1838	k__Bacteria; p__Firmicutes; c__Clostridia; o__Clostridiales; f__Lachnospiraceae; g__; s__
otu1839	k__Bacteria; p__Firmicutes; c__Clostridia; o__Clostridiales; f__Lachnospiraceae; g__; s__
otu1840	k__Bacteria; p__Firmicutes; c__Clostridia; o__Clostridiales; f__Lachnospiraceae; g__; s__
otu1841	k__Bacteria; p__Firmicutes; c__Clostridia; o__Clostridiales; f__Lachnospiraceae; g__; s__
otu1842	k__Bacteria; p__Firmicutes; c__Clostridia; o__Clostridiales; f__Lachnospiraceae; g__; s__
otu1843	k__Bacteria; p__Firmicutes; c__Clostridia; o__Clostridiales; f__Lachnospiraceae; g__; s__
otu1844	k__Bacteria; p__Firmicutes; c__Clostridia; o__Clostridiales; f__Lachnospiraceae; g__; s__
otu1845	k__Bacteria; p__Firmicutes; c__Clostridia; o__Clostridiales; f__Lachnospiraceae; g__; s__
otu1846	k__Bacteria; p__Firmicutes; c__Clostridia; o__Clostridiales; f__Lachnospiraceae; g__; s__
otu1847	k__Bacteria; p__Firmicutes; c__Clostridia; o__Clostridiales; f__Lachnospiraceae; g__; s__
otu1848	k__Bacteria; p__Firmicutes; c__Clostridia; o__Clostridiales; f__Lachnospiraceae; g__; s__
otu1849	k__Bacteria; p__Firmicutes; c__Clostridia; o__Clostridiales; f__Lachnospiraceae; g__; s__
otu1850	k__Bacteria; p__Firmicutes; c__Clostridia; o__Clostridiales; f__Lachnospiraceae; g__; s__
otu1851	k__Bacteria; p__Firmicutes; c__Clostridia; o__Clostridiales; f__Lachnospiraceae; g__; s__
otu1852	k__Bacteria; p__Firmicutes; c__Clostridia; o__Clostridiales; f__Lachnospiraceae; g__; s__
otu1853	k__Bacteria; p__Firmicutes; c__Clostridia; o__Clostridiales; f__Lachnospiraceae; g__; s__
otu1854	k__Bacteria; p__Firmicutes; c__Clostridia; o__Clostridiales; f__Lachnospiraceae; g__; s__
otu1855	k__Bacteria; p__Firmicutes; c__Clostridia; o__Clostridiales; f__Lachnospiraceae; g__; s__
otu1856	k__Bacteria; p__Firmicutes; c__Clostridia; o__Clostridiales; f__Lachnospiraceae; g__; s__
otu1857	k__Bacteria; p__Firmicutes; c__Clostridia; o__Clostridiales; f__Lachnospiraceae; g__; s__
otu1858	k__Bacteria; p__Firmicutes; c__Clostridia; o__Clostridiales; f__Lachnospiraceae; g__; s__
otu1859	k__Bacteria; p__Firmicutes; c__Clostridia; o__Clostridiales; f__Lachnospiraceae; g__; s__
otu1860	k__Bacteria; p__Firmicutes; c__Clostridia; o__Clostridiales; f__Lachnospiraceae; g__; s__
otu1861	k__Bacteria; p__Firmicutes; c__Clostridia; o__Clostridiales; f__Lachnospiraceae; g__; s__
otu1862	k__Bacteria; p__Firmicutes; c__Clostridia; o__Clostridiales; f__Lachnospiraceae; g__; s__
otu1863	k__Bacteria; p__Firmicutes; c__Clostridia; o__Clostridiales; f__Lachnospiraceae; g__; s__
otu1864	k__Bacteria; p__Firmicutes; c__Clostridia; o__Clostridiales; f__Lachnospiraceae; g__; s__
otu1865	k__Bacteria; p__Firmicutes; c__Clostridia; o__Clostridiales; f__Lachnospiraceae; g__; s__
otu1866	k__Bacteria; p__Firmicutes; c__Clostridia; o__Clostridiales; f__Lachnospiraceae; g__; s__
otu1867	k__Bacteria; p__Firmicutes; c__Clostridia; o__Clostridiales; f__Lachnospiraceae; g__; s__
otu1868	k__Bacteria; p__Firmicutes; c__Clostridia; o__Clostridiales; f__Lachnospiraceae; g__; s__
otu1869	k__Bacteria; p__Firmicutes; c__Clostridia; o__Clostridiales; f__Lachnospiraceae; g__; s__
otu1870	k__Bacteria; p__Firmicutes; c__Clostridia; o__Clostridiales; f__Lachnospiraceae; g__; s__
otu1871	k__Bacteria; p__Firmicutes; c__Clostridia; o__Clostridiales; f__Lachnospiraceae; g__; s__
otu1872	k__Bacteria; p__Firmicutes; c__Clostridia; o__Clostridiales; f__Lachnospiraceae; g__; s__
otu1873	k__Bacteria; p__Firmicutes; c__Clostridia; o__Clostridiales; f__Lachnospiraceae; g__; s__
otu1874	k__Bacteria; p__Firmicutes; c__Clostridia; o__Clostridiales; f__Lachnospiraceae; g__; s__
otu1875	k__Bacteria; p__Firmicutes; c__Clostridia; o__Clostridiales; f__Lachnospiraceae; g__; s__
otu1876	k__Bacteria; p__Firmicutes; c__Clostridia; o__Clostridiales; f__Lachnospiraceae; g__; s__
otu1877	k__Bacteria; p__Firmicutes; c__Clostridia; o__Clostridiales; f__Lachnospiraceae; g__; s__
otu1878	k__Bacteria; p__Firmicutes; c__Clostridia; o__Clostridiales; f__Lachnospiraceae; g__; s__
otu1879	k__Bacteria; p__Firmicutes; c__Clostridia; o__Clostridiales; f__Lachnospiraceae; g__; s__
otu1880	k__Bacteria; p__Firmicutes; c__Clostridia; o__Clostridiales; f__Lachnospiraceae; g__; s__
otu1881	k__Bacteria; p__Firmicutes; c__Clostridia; o__Clostridiales; f__Lachnospiraceae; g__; s__
otu1882	k__Bacteria; p__Firmicutes; c__Clostridia; o__Clostridiales; f__Lachnospiraceae; g__; s__
otu1883	k__Bacteria; p__Firmicutes; c__Clostridia; o__Clostridiales; f__Lachnospiraceae; g__; s__
otu1884	k__Bacteria; p__Firmicutes; c__Clostridia; o__Clostridiales; f__Lachnospiraceae; g__; s__
otu1885	k__Bacteria; p__Firmicutes; c__Clostridia; o__Clostridiales; f__Lachnospiraceae; g__; s__
otu1886	k__Bacteria; p__Firmicutes; c__Clostridia; o__Clostridiales; f__Lachnospiraceae; g__; s__
otu1887	k__Bacteria; p__Firmicutes; c__Clostridia; o__Clostridiales; f__Lachnospiraceae; g__; s__
otu1888	k__Bacteria; p__Firmicutes; c__Clostridia; o__Clostridiales; f__Lachnospiraceae; g__; s__
otu1889	k__Bacteria; p__Firmicutes; c__Clostridia; o__Clostridiales; f__Lachnospiraceae; g__; s__
otu1890	k__Bacteria; p__Firmicutes; c__Clostridia; o__Clostridiales; f__Lachnospiraceae; g__; s__
otu1891	k__Bacteria; p__Firmicutes; c__Clostridia; o__Clostridiales; f__Lachnospiraceae; g__; s__
otu1892	k__Bacteria; p__Firmicutes; c__Clostridia; o__Clostridiales; f__Lachnospiraceae; g__; s__
otu1893	k__Bacteria; p__Firmicutes; c__Clostridia; o__Clostridiales; f__Lachnospiraceae; g__; s__
otu1894	k__Bacteria; p__Firmicutes; c__Clostridia; o__Clostridiales; f__Lachnospiraceae; g__; s__
otu1895	k__Bacteria; p__Firmicutes; c__Clostridia; o__Clostridiales; f__Lachnospiraceae; g__; s__
otu1896	k__Bacteria; p__Firmicutes; c__Clostridia; o__Clostridiales; f__Lachnospiraceae; g__; s__
otu1897	k__Bacteria; p__Firmicutes; c__Clostridia; o__Clostridiales; f__Lachnospiraceae; g__; s__
otu1898	k__Bacteria; p__Firmicutes; c__Clostridia; o__Clostridiales; f__Lachnospiraceae; g__; s__
otu1899	k__Bacteria; p__Firmicutes; c__Clostridia; o__Clostridiales; f__Lachnospiraceae; g__; s__
otu1900	k__Bacteria; p__Firmicutes; c__Clostridia; o__Clostridiales; f__Lachnospiraceae; g__; s__
otu1901	k__Bacteria; p__Firmicutes; c__Clostridia; o__Clostridiales; f__Lachnospiraceae; g__; s__
otu1902	k__Bacteria; p__Firmicutes; c__Clostridia; o__Clostridiales; f__Lachnospiraceae; g__; s__
otu1903	k__Bacteria; p__Firmicutes; c__Clostridia; o__Clostridiales; f__Lachnospiraceae; g__; s__
otu1904	k__Bacteria; p__Firmicutes; c__Clostridia; o__Clostridiales; f__Lachnospiraceae; g__; s__
otu1905	k__Bacteria; p__Firmicutes; c__Clostridia; o__Clostridiales; f__Lachnospiraceae; g__; s__
otu1906	k__Bacteria; p__Firmicutes; c__Clostridia; o__Clostridiales; f__Lachnospiraceae; g__; s__
otu1907	k__Bacteria; p__Firmicutes; c__Clostridia; o__Clostridiales; f__Lachnospiraceae; g__; s__
otu1908	k__Bacteria; p__Firmicutes; c__Clostridia; o__Clostridiales; f__Lachnospiraceae; g__; s__
otu1909	k__Bacteria; p__Firmicutes; c__Clostridia; o__Clostridiales; f__Lachnospiraceae; g__; s__
otu1910	k__Bacteria; p__Firmicutes; c__Clostridia; o__Clostridiales; f__Lachnospiraceae; g__; s__
otu1911	k__Bacteria; p__Firmicutes; c__Clostridia; o__Clostridiales; f__Lachnospiraceae; g__; s__
otu1912	k__Bacteria; p__Firmicutes; c__Clostridia; o__Clostridiales; f__Lachnospiraceae; g__; s__
otu1913	k__Bacteria; p__Firmicutes; c__Clostridia; o__Clostridiales; f__Lachnospiraceae; g__; s__
otu1914	k__Bacteria; p__Firmicutes; c__Clostridia; o__Clostridiales; f__Lachnospiraceae; g__; s__
otu1915	k__Bacteria; p__Firmicutes; c__Clostridia; o__Clostridiales; f__Lachnospiraceae; g__; s__
otu1916	k__Bacteria; p__Firmicutes; c__Clostridia; o__Clostridiales; f__Lachnospiraceae; g__; s__
otu1917	k__Bacteria; p__Firmicutes; c__Clostridia; o__Clostridiales; f__Lachnospiraceae; g__; s__
otu1918	k__Bacteria; p__Firmicutes; c__Clostridia; o__Clostridiales; f__Lachnospiraceae; g__; s__
otu1919	k__Bacteria; p__Firmicutes; c__Clostridia; o__Clostridiales; f__Lachnospiraceae; g__; s__
otu1920	k__Bacteria; p__Firmicutes; c__Clostridia; o__Clostridiales; f__Lachnospiraceae; g__; s__
otu1921	k__Bacteria; p__Firmicutes; c__Clostridia; o__Clostridiales; f__Lachnospiraceae; g__; s__
otu1922	k__Bacteria; p__Firmicutes; c__Clostridia; o__Clostridiales; f__Lachnospiraceae; g__[Ruminococcus]; s__
otu1923	k__Bacteria; p__Firmicutes; c__Clostridia; o__Clostridiales; f__Lachnospiraceae; g__[Ruminococcus]; s__
otu1924	k__Bacteria; p__Firmicutes; c__Clostridia; o__Clostridiales; f__Lachnospiraceae; g__[Ruminococcus]; s__
otu1925	k__Bacteria; p__Firmicutes; c__Clostridia; o__Clostridiales; f__Lachnospiraceae; g__[Ruminococcus]; s__
otu1926	k__Bacteria; p__Firmicutes; c__Clostridia; o__Clostridiales; f__Lachnospiraceae; g__[Ruminococcus]; s__
otu1927	k__Bacteria; p__Firmicutes; c__Clostridia; o__Clostridiales; f__Lachnospiraceae; g__[Ruminococcus]; s__
otu1928	k__Bacteria; p__Firmicutes; c__Clostridia; o__Clostridiales; f__Lachnospiraceae; g__[Ruminococcus]; s__
otu1929	k__Bacteria; p__Firmicutes; c__Clostridia; o__Clostridiales; f__Lachnospiraceae; g__[Ruminococcus]; s__
otu1930	k__Bacteria; p__Firmicutes; c__Clostridia; o__Clostridiales; f__Lachnospiraceae; g__[Ruminococcus]; s__
otu1931	k__Bacteria; p__Firmicutes; c__Clostridia; o__Clostridiales; f__Lachnospiraceae; g__[Ruminococcus]; s__
otu1932	k__Bacteria; p__Firmicutes; c__Clostridia; o__Clostridiales; f__Lachnospiraceae; g__[Ruminococcus]; s__
otu1933	k__Bacteria; p__Firmicutes; c__Clostridia; o__Clostridiales; f__Lachnospiraceae; g__[Ruminococcus]; s__
otu1934	k__Bacteria; p__Firmicutes; c__Clostridia; o__Clostridiales; f__Lachnospiraceae; g__[Ruminococcus]; s__
otu1935	k__Bacteria; p__Firmicutes; c__Clostridia; o__Clostridiales; f__Lachnospiraceae; g__[Ruminococcus]; s__
otu1936	k__Bacteria; p__Firmicutes; c__Clostridia; o__Clostridiales; f__Lachnospiraceae; g__[Ruminococcus]; s__
otu1937	k__Bacteria; p__Firmicutes; c__Clostridia; o__Clostridiales; f__Lachnospiraceae; g__[Ruminococcus]; s__
otu1938	k__Bacteria; p__Firmicutes; c__Clostridia; o__Clostridiales; f__Lachnospiraceae; g__[Ruminococcus]; s__
otu1939	k__Bacteria; p__Firmicutes; c__Clostridia; o__Clostridiales; f__Lachnospiraceae; g__[Ruminococcus]; s__
otu1940	k__Bacteria; p__Firmicutes; c__Clostridia; o__Clostridiales; f__Lachnospiraceae; g__[Ruminococcus]; s__
otu1941	k__Bacteria; p__Firmicutes; c__Clostridia; o__Clostridiales; f__Lachnospiraceae; g__[Ruminococcus]; s__
otu1942	k__Bacteria; p__Firmicutes; c__Clostridia; o__Clostridiales; f__Lachnospiraceae; g__[Ruminococcus]; s__
otu1943	k__Bacteria; p__Firmicutes; c__Clostridia; o__Clostridiales; f__Lachnospiraceae; g__[Ruminococcus]; s__
otu1944	k__Bacteria; p__Firmicutes; c__Clostridia; o__Clostridiales; f__Lachnospiraceae; g__[Ruminococcus]; s__
otu1945	k__Bacteria; p__Firmicutes; c__Clostridia; o__Clostridiales; f__Lachnospiraceae; g__[Ruminococcus]; s__
otu1946	k__Bacteria; p__Firmicutes; c__Clostridia; o__Clostridiales; f__Lachnospiraceae; g__[Ruminococcus]; s__
otu1947	k__Bacteria; p__Firmicutes; c__Clostridia; o__Clostridiales; f__Lachnospiraceae; g__[Ruminococcus]; s__
otu1948	k__Bacteria; p__Firmicutes; c__Clostridia; o__Clostridiales; f__Lachnospiraceae; g__[Ruminococcus]; s__
otu1949	k__Bacteria; p__Firmicutes; c__Clostridia; o__Clostridiales; f__Lachnospiraceae; g__[Ruminococcus]; s__
otu1950	k__Bacteria; p__Firmicutes; c__Clostridia; o__Clostridiales; f__Lachnospiraceae; g__[Ruminococcus]; s__
otu1951	k__Bacteria; p__Firmicutes; c__Clostridia; o__Clostridiales; f__Lachnospiraceae; g__[Ruminococcus]; s__gnavus
otu1952	k__Bacteria; p__Firmicutes; c__Clostridia; o__Clostridiales; f__Lachnospiraceae; g__[Ruminococcus]; s__gnavus
otu1953	k__Bacteria; p__Firmicutes; c__Clostridia; o__Clostridiales; f__Lachnospiraceae; g__[Ruminococcus]; s__gnavus
otu1954	k__Bacteria; p__Firmicutes; c__Clostridia; o__Clostridiales; f__Lachnospiraceae; g__[Ruminococcus]; s__gnavus
otu1955	k__Bacteria; p__Firmicutes; c__Clostridia; o__Clostridiales; f__Lachnospiraceae; g__[Ruminococcus]; s__gnavus
otu1956	k__Bacteria; p__Firmicutes; c__Clostridia; o__Clostridiales; f__Lachnospiraceae; g__[Ruminococcus]; s__gnavus
otu1957	k__Bacteria; p__Firmicutes; c__Clostridia; o__Clostridiales; f__Lachnospiraceae; g__[Ruminococcus]; s__gnavus
otu1958	k__Bacteria; p__Firmicutes; c__Clostridia; o__Clostridiales; f__Lachnospiraceae; g__[Ruminococcus]; s__gnavus
otu1959	k__Bacteria; p__Firmicutes; c__Clostridia; o__Clostridiales; f__Lachnospiraceae; g__[Ruminococcus]; s__gnavus
otu1960	k__Bacteria; p__Firmicutes; c__Clostridia; o__Clostridiales; f__Lachnospiraceae; g__[Ruminococcus]; s__gnavus
otu1961	k__Bacteria; p__Firmicutes; c__Clostridia; o__Clostridiales; f__Lachnospiraceae; g__[Ruminococcus]; s__gnavus
otu1962	k__Bacteria; p__Firmicutes; c__Clostridia; o__Clostridiales; f__Lachnospiraceae; g__[Ruminococcus]; s__gnavus
otu1963	k__Bacteria; p__Firmicutes; c__Clostridia; o__Clostridiales; f__Lachnospiraceae; g__[Ruminococcus]; s__gnavus
otu1964	k__Bacteria; p__Firmicutes; c__Clostridia; o__Clostridiales; f__Lachnospiraceae; g__[Ruminococcus]; s__gnavus
otu1965	k__Bacteria; p__Firmicutes; c__Clostridia; o__Clostridiales; f__Lachnospiraceae; g__[Ruminococcus]; s__gnavus
otu1966	k__Bacteria; p__Firmicutes; c__Clostridia; o__Clostridiales; f__Lachnospiraceae; g__[Ruminococcus]; s__gnavus
otu1967	k__Bacteria; p__Firmicutes; c__Clostridia; o__Clostridiales; f__Lachnospiraceae; g__[Ruminococcus]; s__gnavus
otu1968	k__Bacteria; p__Firmicutes; c__Clostridia; o__Clostridiales; f__Lachnospiraceae; g__[Ruminococcus]; s__gnavus
otu1969	k__Bacteria; p__Firmicutes; c__Clostridia; o__Clostridiales; f__Lachnospiraceae; g__[Ruminococcus]; s__gnavus
otu1970	k__Bacteria; p__Firmicutes; c__Clostridia; o__Clostridiales; f__Lachnospiraceae; g__[Ruminococcus]; s__gnavus
otu1971	k__Bacteria; p__Firmicutes; c__Clostridia; o__Clostridiales; f__Lachnospiraceae; g__[Ruminococcus]; s__gnavus
otu1972	k__Bacteria; p__Firmicutes; c__Clostridia; o__Clostridiales; f__Lachnospiraceae; g__[Ruminococcus]; s__gnavus
otu1973	k__Bacteria; p__Firmicutes; c__Clostridia; o__Clostridiales; f__Lachnospiraceae; g__[Ruminococcus]; s__torques
otu1974	k__Bacteria; p__Firmicutes; c__Clostridia; o__Clostridiales; f__Lachnospiraceae; g__[Ruminococcus]; s__torques
otu1975	k__Bacteria; p__Firmicutes; c__Clostridia; o__Clostridiales; f__Lachnospiraceae; g__[Ruminococcus]; s__torques
otu1976	k__Bacteria; p__Firmicutes; c__Clostridia; o__Clostridiales; f__Lachnospiraceae; g__[Ruminococcus]; s__torques
otu1977	k__Bacteria; p__Firmicutes; c__Clostridia; o__Clostridiales; f__Lachnospiraceae; g__[Ruminococcus]; s__torques
otu1978	k__Bacteria; p__Firmicutes; c__Clostridia; o__Clostridiales; f__Lachnospiraceae; g__Anaerostipes; s__
otu1979	k__Bacteria; p__Firmicutes; c__Clostridia; o__Clostridiales; f__Lachnospiraceae; g__Anaerostipes; s__
otu1980	k__Bacteria; p__Firmicutes; c__Clostridia; o__Clostridiales; f__Lachnospiraceae; g__Anaerostipes; s__
otu1981	k__Bacteria; p__Firmicutes; c__Clostridia; o__Clostridiales; f__Lachnospiraceae; g__Anaerostipes; s__
otu1982	k__Bacteria; p__Firmicutes; c__Clostridia; o__Clostridiales; f__Lachnospiraceae; g__Anaerostipes; s__
otu1983	k__Bacteria; p__Firmicutes; c__Clostridia; o__Clostridiales; f__Lachnospiraceae; g__Anaerostipes; s__
otu1984	k__Bacteria; p__Firmicutes; c__Clostridia; o__Clostridiales; f__Lachnospiraceae; g__Blautia; s__
otu1985	k__Bacteria; p__Firmicutes; c__Clostridia; o__Clostridiales; f__Lachnospiraceae; g__Blautia; s__
otu1986	k__Bacteria; p__Firmicutes; c__Clostridia; o__Clostridiales; f__Lachnospiraceae; g__Blautia; s__
otu1987	k__Bacteria; p__Firmicutes; c__Clostridia; o__Clostridiales; f__Lachnospiraceae; g__Blautia; s__
otu1988	k__Bacteria; p__Firmicutes; c__Clostridia; o__Clostridiales; f__Lachnospiraceae; g__Blautia; s__
otu1989	k__Bacteria; p__Firmicutes; c__Clostridia; o__Clostridiales; f__Lachnospiraceae; g__Blautia; s__
otu1990	k__Bacteria; p__Firmicutes; c__Clostridia; o__Clostridiales; f__Lachnospiraceae; g__Blautia; s__
otu1991	k__Bacteria; p__Firmicutes; c__Clostridia; o__Clostridiales; f__Lachnospiraceae; g__Blautia; s__
otu1992	k__Bacteria; p__Firmicutes; c__Clostridia; o__Clostridiales; f__Lachnospiraceae; g__Blautia; s__
otu1993	k__Bacteria; p__Firmicutes; c__Clostridia; o__Clostridiales; f__Lachnospiraceae; g__Blautia; s__
otu1994	k__Bacteria; p__Firmicutes; c__Clostridia; o__Clostridiales; f__Lachnospiraceae; g__Blautia; s__
otu1995	k__Bacteria; p__Firmicutes; c__Clostridia; o__Clostridiales; f__Lachnospiraceae; g__Blautia; s__
otu1996	k__Bacteria; p__Firmicutes; c__Clostridia; o__Clostridiales; f__Lachnospiraceae; g__Blautia; s__
otu1997	k__Bacteria; p__Firmicutes; c__Clostridia; o__Clostridiales; f__Lachnospiraceae; g__Blautia; s__
otu1998	k__Bacteria; p__Firmicutes; c__Clostridia; o__Clostridiales; f__Lachnospiraceae; g__Blautia; s__
[truncated: 1,849 more rows]

## Sheet: Supplementary Table3
Table S3. Network properties
Property	PD	Healthy control
nodes	139	174
links	574	662
average degree	8.259	7.609
clustering coefficient values	0.821	0.79
diameter	6	6
density	0.06	0.044

## Sheet: Supplementary Table4
Table S4. The contribution rate of genera to the four inflammation-related metabolic genes
Genus	SCFAs (Healthy control)	SCFAs (PD)	p-value		Glutamate (Healthy control)	Glutamate (PD)	p-value		Lipopolysaccharide (Healthy control)	Lipopolysaccharide (PD)	p-value		Sulfate reduction (Healthy control)	Sulfate reduction (PD)	p-value
Escherichia	0.0260061	0.0552023	0.217731		0.0178913	0.0419753	0.191538		0.0348002	0.0758364	0.122225		0.0269917	0.0577492	0.159095
unclassified	0.18078	0.236306	0.00232519		0.16378	0.208055	0.00272197		0.10769	0.111938	0.492153		0.140565	0.138666	0.662156
Clostridioides	3.57e-06	0	0.907344		6.89e-06	0	0.907344		0	0	0		0	0	0
Streptococcus	0.00442805	0.00572542	0.06657		0.00342241	0.00369776	0.262709		0.000909675	0.00155987	0.830782		0.00231319	0.00223767	0.403315
Klebsiella	0.0160047	0.0206925	0.0260975		0.0141407	0.0190878	0.031528		0.024725	0.037124	0.0488342		0.0201196	0.0296189	0.0504975
Cloacibacillus	9.29e-05	7.24e-05	0.839721		0	6.9e-05	0.744218		0.000164985	5.41e-05	0.986299		0	0	0
Citrobacter	0.012062	0.00883667	0.586588		0.0117317	0.00922841	0.5227		0.014377	0.00920522	0.606436		0.0114657	0.00819842	0.523942
Lactobacillus	0.00542868	0.00618125	0.363762		0.0027429	0.0031197	0.851671		0.00266099	0.00293303	0.54275		0.00658257	0.00490414	0.731264
Collinsella	0.00871852	0.0067708	0.482584		0.0240969	0.0169847	0.597799		0.00303056	0.00253221	0.362755		0	0.000198515	0.913395
Hafnia	0	0.000136107	0.827807		0	8.98e-05	0.913395		0	0.000284609	0.913395		0	0.000215049	0.913395
Lactococcus	5.39e-05	0.000184476	0.836739		3.45e-05	0.000158858	0.925512		5.09e-06	5.74e-05	0.667007		0	0	0
Bifidobacterium	0.0339298	0.0370738	0.966517		0.0408391	0.0444645	0.984777		0.0362593	0.0317311	0.719813		0.000811554	0.000838691	0.843451
Sanguibacteroides	9.87e-06	2.73e-05	0.919451		2.11e-05	3.15e-05	0.919451		0	0.000153649	0.913395		0	6.24e-05	0.827807
Butyricimonas	0.000751111	0.000514591	0.610442		0.000406477	0.000367601	0.494561		0.000320539	0.000380786	0.466668		0	0	0
Weissella	0.000644316	0.00056386	0.877928		0.000124557	0.000240731	0.933094		0.000168481	0.000216961	0.93006		0.000267175	0.000270384	0.93006
Leuconostoc	0	3.25e-05	0.586588		0	0	0		0	0	0		0	0	0
Ruthenibacterium	0.00330942	0.00402834	0.0456455		0.00387624	0.00448485	0.111115		0	0	0		0.00453908	0.00548109	0.638802
Gemmiger	0.0276921	0.0200672	0.06657		0.0333076	0.0250108	0.0609744		0.00478441	0.00372502	0.358744		0	0	0
Lachnoclostridium	0.000392952	0.000587938	0.523942		0.000617389	0.000949076	0.563819		0.000236772	0.000273969	0.880186		6.23e-05	0.00028805	0.673263
Dorea	0.00186742	0.00180769	0.786438		0.00241447	0.00257324	0.994672		0.000337691	0.000200668	0.923238		0.00196698	0.00236909	0.62118
Clostridium	0.0012041	0.00294533	0.243694		0.0012766	0.00312444	0.127858		7.74e-05	2.49e-05	0.558034		2.71e-05	0.00220771	0.51405
Parabacteroides	0.012404	0.012734	0.0224894		0.00581631	0.00676257	0.0127069		0.0190441	0.0227156	0.0341829		0.0108931	0.0164704	0.00284366
Brachyspira	0	1.05e-05	0.913395		0	0	0		0	0	0		0	0	0
Pseudomonas	0	0.000181809	0.827807		0	0.000172601	0.827807		0	0.000215058	0.913395		0	0.000261106	0.827807
Corynebacterium	0	0.000467666	0.827807		0	0.00041269	0.913395		0	7.98e-05	0.913395		0	0.000425239	0.913395
Bacteroides	0.241892	0.191846	0.693576		0.28247	0.238177	0.807794		0.318417	0.295611	0.850176		0.301098	0.266243	0.842705
Christensenella	0	4.08e-05	0.913395		0	2.53e-05	0.913395		0	0	0		0	0	0
Enterobacter	0.00178024	0.00498091	0.687247		0.00175424	0.00599302	0.609105		0.00270599	0.00669137	0.610442		0.00220245	0.00604033	0.691464
Actinomyces	0.000669342	0.000157787	0.0661467		0.000528496	8.44e-05	0.307352		0.000889716	0.000349539	0.701339		0.000171207	0.000352068	0.98706
Roseburia	0.0152348	0.00935291	0.011943		0.0134218	0.00894385	0.0374612		0.00283363	0.00287805	0.973363		0.0344541	0.0200399	0.0232901
Blautia	0.0138867	0.0127093	0.305547		0.0151425	0.0146849	0.851671		0.016197	0.0124001	0.130749		0.0414669	0.0481244	0.739892
Lachnospiraceae_unclassified	0.00578278	0.00560796	0.268443		0.00277168	0.00261091	0.239095		0.00145366	0.00256046	0.426238		0.00324411	0.00363452	0.456221
Eubacterium	0.0191106	0.0269379	0.011343		0.0229934	0.034902	0.00579777		0.00644662	0.00981948	0.00576401		0.0186502	0.0262796	0.0143653
Catenibacterium	0.000841934	0.00183681	0.763058		0.000974593	0.00187873	0.60777		0.000419631	0.00103101	0.483774		0.000982105	0.00249926	0.544649
Intestinimonas	0.000247812	0.000357757	0.233433		0.000143351	0.000420956	0.346881		6.71e-05	6.66e-05	0.752895		0.00369214	0.0153528	0.0287023
Flavonifractor	0.00323084	0.00495166	0.89224		0.00221918	0.00367266	0.813711		0	0	0		0.00231255	0.00401531	0.939164
Fusobacterium	0.00103503	0.00015034	0.773992		0.00111009	6.94e-05	0.793049		0.00148376	0.000391682	0.948275		0.000564315	4.11e-05	0.718386
Methanobrevibacter	2.3e-05	0.000754548	0.193492		3.62e-05	0.0003182	0.394781		6.46e-05	0.000982488	0.331456		0	0	0
Turicibacter	1.03e-05	0.000107958	0.917936		0	5.52e-05	0.827807		0	8.55e-05	0.827807		0	9.8e-05	0.827807
Veillonella	0.00295179	0.00195687	0.420712		0.00444684	0.00281927	0.585932		0.00363181	0.00283445	0.335749		0.00176719	0.000738235	0.719813
Olsenella	0.000357662	0.000123405	0.718386		0.00023299	7.23e-05	0.901298		0	0	0		0	0	0
Enterococcus	0.000774316	0.000346193	0.345904		0.000378864	0.000295312	0.464917		4.99e-05	1.27e-05	0.993149		9.15e-05	8.46e-05	0.993149
Prevotella	0.0986467	0.0575482	0.200445		0.0468918	0.0306581	0.43967		0.100856	0.0619966	0.238335		0.135237	0.0817225	0.105251
Megasphaera	0.000703896	0.00622072	0.400636		0.000522857	0.00510845	0.397436		0.00237306	0.0131518	0.466084		0	0	0
Anaerotignum	0	1.21e-05	0.913395		0	9.62e-06	0.913395		0	0	0		0	0	0
Raoultella	7.13e-05	1.91e-06	0.899788		5.32e-05	0	0.815933		6.92e-05	0	0.815933		4.58e-05	0	0.907344
Coprococcus	0.00559396	0.00455542	0.910369		0.00731711	0.00543147	0.709845		0.000805945	0.000792657	0.61178		0.00694306	0.0039496	0.386357
Faecalibacterium	0.0998923	0.0621789	0.00267129		0.128402	0.082736	0.00208644		0.0609345	0.0379105	0.0200248		0.147577	0.141259	0.958914
Anaerostipes	0.0172211	0.0218253	0.967278		0.0122916	0.0162283	0.989344		0.0137966	0.0162665	0.851671		0.00361618	0.00617299	0.206549
Mitsuokella	0.00920046	0.00461383	0.796728		0.00869814	0.00420259	0.880186		0.0339513	0.0202662	0.793784		0.00594189	0.00579395	0.995433
Fusicatenibacter	0.00755483	0.00438047	0.0276751		0.0192419	0.0107549	0.0212796		0.00348765	0.00223816	0.125958		0.00433403	0.00210966	0.0651676
Alistipes	0.0445387	0.066801	0.0212796		0.0221676	0.0371387	0.00742936		0.0799862	0.0993245	0.120848		0.0161237	0.0308715	0.0160434
Hungatella	0.000249156	0.000444459	0.261086		0.000393436	0.000245698	0.418514		0.000147475	0.000477525	0.529549		0	0.000594121	0.663541
Lachnospira	0.00349325	0.00273186	0.0785437		0.00291965	0.00234454	0.109414		0	0	0		0.00503363	0.00479828	0.479021
Anaerotruncus	0.000413532	0.000860258	0.603773		0.000356338	0.000847152	0.679543		4.79e-05	0.000121468	0.841213		0.00297452	0.00265409	0.714823
Sellimonas	0	5.86e-06	0.913395		0	1.22e-05	0.913395		0	0	0		0	0	0
Ruminococcus	0.0125638	0.0129171	0.446477		0.0123229	0.0131621	0.994672		0.000386154	0.00175817	0.401707		0.0180401	0.0154716	0.844198
Pediococcus	0.000127138	0	0.907344		3.78e-05	0	0.907344		0.00012654	0	0.907344		0	0	0
Kluyvera	0.000347056	0.000809491	0.834504		0.000596933	0.00128818	0.834504		0.000282483	0.000959241	0.834504		0.000400772	0.000603217	0.919451
Lawsonibacter	0.0001	0.00011942	0.738452		6.44e-05	4.36e-05	0.883197		0	0	0		0	0	0
Agathobaculum	0.0042072	0.00156587	0.000121657		0.00386133	0.00131817	4.09e-05		0	0	0		0	0	0
Pseudoflavonifractor	9.01e-05	4.57e-05	0.993149		3.75e-05	3.93e-05	0.994672		0	0	0		0	0	0
Turicimonas	0	4.12e-05	0.913395		0	3.11e-05	0.913395		0	0.000105258	0.913395		0	0	0
Eisenbergiella	1.69e-05	0.000625469	0.278049		6.06e-06	0.000434084	0.276362		1.68e-05	0.000280366	0.666313		0.000798272	0.00576044	0.283153
Adlercreutzia	0.000296013	0.000139002	0.435166		0.000621049	0.000220249	0.18074		0	0	0		0	0	0
Firmicutes_unclassified	0.00681303	0.0131719	0.00751441		0.00654345	0.0141328	0.00463289		0.000822296	0.00114725	0.260682		0	0	0
Porphyromonas	0.000417884	0.000104735	0.928544		0.000265932	3.76e-05	0.993149		0.00058794	1.63e-05	0.899788		0.00058548	0	0.907344
Ruminococcaceae_unclassified	0.00297742	0.00403577	0.158813		0.00322136	0.00412392	0.321113		0.00265086	0.00364113	0.467837		0.000719039	0.00125329	0.615801
Providencia	0	9.66e-06	0.827807		0	0	0		0	4.39e-06	0.913395		0	2.79e-05	0.913395
Oscillibacter	0.00864537	0.0124956	0.42846		0.0100368	0.0172756	0.143343		0	0	0		0	0	0
Intestinibacter	6.56e-05	3.89e-05	0.712688		8.42e-05	4.61e-05	0.97945		0	0	0		0	0	0
Enorma	7.73e-05	0	0.815933		0	0	0		0	0	0		0	0	0
Anaeromassilibacillus	0	3.33e-06	0.913395		0	2.34e-06	0.913395		0	0	0		0	0	0
Proteus	0	2.22e-05	0.827807		0	4.92e-05	0.827807		0	0.000122594	0.827807		0	8.87e-05	0.827807
Alloscardovia	0	7.44e-06	0.827807		0	2.07e-05	0.913395		0	0	0		0	3.2e-05	0.913395
Monoglobus	0	1.82e-06	0.913395		0	3.28e-06	0.913395		0	0	0		0	0	0
Akkermansia	0.000258254	0.00165179	0.153521		3.2e-05	0	0.907344		0.00331975	0.0134064	0.113271		0.000214274	0.00174964	0.452194
Victivallis	3.63e-05	1.56e-05	0.810751		4.23e-05	3.08e-05	0.993149		0.000117692	0.000103071	0.902809		0	0	0
Dielma	0	2.13e-06	0.913395		0	0	0		0	0	0		0	0	0
Desulfovibrionaceae_unclassified	1.33e-05	1.64e-05	0.835994		0	9.45e-06	0.913395		1.16e-05	1.74e-05	0.919451		0	3.44e-05	0.00913395
Slackia	0.000158832	3.28e-05	0.399034		0.000128644	2.15e-05	0.481989		0	0	0		0	0	0
Asaccharobacter	0.000589869	0.000175113	0.202465		0.000412584	0.000140241	0.199775		0	0	0		0	0	0
Aggregatibacter	6.71e-06	1.72e-06	0.993149		3.46e-06	3.39e-06	0.994672		1.93e-05	1.36e-06	0.899788		0	1.13e-05	0.913395
Haemophilus	0.00303098	0.00227826	0.315101		0.00258407	0.0020736	0.450475		0.00689666	0.00456438	0.431247		0.000452135	0.000564416	0.964236
Kosakonia	0.000466807	0	0.907344		0.000601711	0	0.815933		0.0014732	0	0.907344		0.000781893	0	0.907344
Aeromonas	6.18e-06	0	0.907344		0	0	0		0	0	0		0	0	0
Cronobacter	0	0.000381063	0.913395		0	0.000551834	0.913395		0	0.000772044	0.913395		0	0.000564674	0.913395
Leclercia	0.000198829	0	0.907344		0.000302005	0	0.907344		0.00031768	0	0.907344		0.000328914	0	0.907344
Pluralibacter	0	2.84e-05	0.913395		0	3.62e-05	0.913395		0	2.08e-05	0.913395		0	0	0
Pseudocitrobacter	0	0.000138503	0.913395		0	0.000191313	0.913395		0	0.00014429	0.913395		0	0.000330896	0.913395
Erysipelatoclostridium	4.11e-05	8.08e-05	0.982494		3.11e-06	6.13e-05	0.831526		1.05e-05	3.74e-05	0.994672		0	0.000282557	0.663541
Finegoldia	0	2.35e-05	0.913395		0	2.6e-05	0.913395		0	0	0		0	0	0
Candidatus_Stoquefichus	6.62e-06	0	0.907344		7.27e-06	0	0.907344		0	0	0		0	0	0
Coprobacillus	8.43e-06	6.11e-05	0.591851		6.79e-06	5.49e-05	0.831526		0	0	0		0	0	0
Anaerofustis	0	2.44e-06	0.913395		0	6.45e-06	0.913395		0	0	0		0	0	0
Morganella	0	1.54e-05	0.913395		0	2.51e-06	0.913395		0	0	0		0	0	0
Desulfovibrio	0.000166131	0.00187974	0.19089		0.000220522	0.00154245	0.280168		3.53e-05	0.000836225	0.233808		0.000462843	0.0115937	0.00809
Clostridiales_unclassified	0.000184189	0.00029832	0.523321		8.7e-05	0.000154781	0.671175		0.00162363	0.000538366	0.683041		0	0	0
Holdemanella	0.000865394	0.00207838	0.126905		0.000290267	0.00118843	0.390555		0	7.74e-05	0.913395		0.000896748	0.00291888	0.246794
Faecalitalea	0	2.88e-05	0.827807		0	1.59e-05	0.913395		0	0	0		0	0	0
Atopobium	3.3e-06	0	0.907344		0	0	0		0	0	0		0	0	0
Holdemania	2.33e-06	9.02e-06	0.917936		0	2.6e-06	0.913395		8.14e-06	0	0.907344		0	0	0
Oxalobacter	2.68e-05	8.78e-05	0.925512		5.15e-05	9.55e-05	0.927028		3.39e-05	0.000618018	0.922481		9.83e-05	0.000210452	0.989344
Butyrivibrio	0.000561431	0.00449368	0.0526721		0.000793733	0.00598392	0.102412		0.000178302	0.00341857	0.0816708		0	0.00185291	0.191862
Rothia	0.000164264	2.74e-05	0.844198		3.55e-06	8.49e-06	0.990866		0	0	0		0	0	0
Campylobacter	0	2.71e-05	0.913395		0	2.58e-05	0.913395		0	0.000113447	0.913395		0	7.21e-05	0.913395
Eggerthella	0.00429538	0.00205091	0.0580099		0.00366547	0.00203404	0.211389		0.00159401	0.00128704	0.320183		0.00204052	0.00108052	0.535187
Acidaminococcus	8.79e-05	0.000408982	0.838229		0.00014841	0.000603873	0.838229		0.000311204	0.000631315	0.838229		0	0	0
Tyzzerella	0.000166334	0.000205365	0.789374		8.53e-05	0.000137376	0.974885		0	0	0		0.000127543	0.00057335	0.925512
Paraprevotella	0.00222717	0.00206084	0.810012		0.00187245	0.00188661	0.945237		0.00283591	0.00199104	0.964996		0.00217764	0.00275459	0.634037
Dialister	0.0040081	0.0085846	0.645635		0.00411249	0.00860258	0.578081		0.017831	0.0233281	0.614459		0.00129423	0.00198624	0.862156
Pyramidobacter	0	0.000106949	0.51405		0	0.000156699	0.586588		0	0.000255108	0.51405		0	0	0
Gordonibacter	0.000311304	0.000129427	0.0788682		0.000220578	9.35e-05	0.850176		0	0	0		0.000212536	0.000111545	0.901298
Parasutterella	0.000634882	0.000405428	0.395842		0	0	0		0.0029016	0.00163849	0.78497		0.000780983	0.00046707	0.860657
Proteobacteria_unclassified	0.000547561	0.000458321	0.47194		0	0	0		0.00132787	0.00118772	0.927028		0.000397388	0.000740207	0.890732
Peptoniphilus	0	7.31e-06	0.913395		0	1.11e-05	0.913395		0	0	0		0	0	0
Bilophila	0.00153507	0.00121473	0.0873416		0.00158471	0.00133376	0.0965348		0.00359247	0.00226718	0.1465		0	0	0
Phascolarctobacterium	0.00660882	0.00586373	0.130263		0.0136287	0.0133592	0.0660061		0.0351817	0.0343819	0.0655858		0.00133629	0.00204672	0.786438
Succinatimonas	1.34e-05	0	0.907344		0	0	0		0	0	0		0	0	0
Odoribacter	0.000939922	0.000697816	0.160512		0.00133066	0.0012489	0.119483		0.0027257	0.00276482	0.110262		0.00266483	0.00277071	0.239857
Megamonas	0.0032582	0.00163496	0.905832		0.00405233	0.00209075	0.801887		0.00959955	0.00514142	0.943719		0	0	0
Sutterella	7.87e-05	0	0.907344		9.31e-05	0	0.907344		0.000214393	0	0.907344		0	0	0
Barnesiella	0.000513011	0.000559221	0.100225		0.00149139	0.00217929	0.0417641		0.00222889	0.00285101	0.0620346		0	0	0
Methanosphaera	0	4.4e-05	0.586588		0	0	0		0	5.03e-05	0.827807		0	0	0
Gardnerella	0	2.56e-06	0.913395		0	0	0		0	0	0		0	0	0
Coprobacter	9.6e-06	2.42e-05	0.990866		0	0	0		1.04e-05	1.35e-05	0.994672		6.05e-05	0.000115556	0.976406
Butyricicoccus	3.14e-05	0	0.726963		9.15e-06	0	0.907344		1.88e-05	0	0.907344		0	0	0
Enterorhabdus	6.81e-07	8.54e-07	0.994672		6.73e-06	0	0.815933		0	0	0		0	0	0
Synergistes	0	0	0		0	3.6e-06	0.913395		0	0	0		0	0	0
Faecalicoccus	0	0	0		0	0	0		0	4.76e-06	0.913395		0	0	0

## Sheet: Supplementary Table5
Table S5. Metagenome-assembled genome
ID	Tax	Completeness	Contamination	Strain_heterogeneity	Length	N50	Centrality	Lipopolysaccharide (gene number)	Glutamate (gene number)	SCFAs (gene number)	Sulfur reduction (gene number)	Average relative abundance
MAG1	d__Bacteria;p__Actinobacteriota;c__Actinomycetia;o__Actinomycetales;f__Actinomycetaceae;g__Pauljensenia;s__Pauljensenia turicensis	84.69	0.75	0	1348838	5664	0	0	7	11	1	5.25695e-05
MAG2	d__Bacteria;p__Actinobacteriota;c__Actinomycetia;o__Actinomycetales;f__Bifidobacteriaceae;g__Bifidobacterium;s__Bifidobacterium adolescentis	99.55	0.09	0	1975027	48045	0	1	14	21	2	0.0118529
MAG3	d__Bacteria;p__Actinobacteriota;c__Actinomycetia;o__Actinomycetales;f__Bifidobacteriaceae;g__Bifidobacterium;s__Bifidobacterium angulatum	98.73	1.51	66.67	2062382	50382	0	0	6	14	1	0.00118409
MAG4	d__Bacteria;p__Actinobacteriota;c__Actinomycetia;o__Actinomycetales;f__Bifidobacteriaceae;g__Bifidobacterium;s__Bifidobacterium animalis	99.11	0.3	0	1881070	25768	0	3	11	14	2	0.000544459
MAG5	d__Bacteria;p__Actinobacteriota;c__Actinomycetia;o__Actinomycetales;f__Bifidobacteriaceae;g__Bifidobacterium;s__Bifidobacterium bifidum	99.54	0.31	50	2152303	71229	0	2	16	25	2	0.0030907
MAG6	d__Bacteria;p__Actinobacteriota;c__Actinomycetia;o__Actinomycetales;f__Bifidobacteriaceae;g__Bifidobacterium;s__Bifidobacterium breve	84.01	3.39	20	1823265	20687	0	6	7	25	1	0.00125095
MAG7	d__Bacteria;p__Actinobacteriota;c__Actinomycetia;o__Actinomycetales;f__Bifidobacteriaceae;g__Bifidobacterium;s__Bifidobacterium catenulatum	86.22	4.2	60.87	1944174	17072	0	1	9	20	1	0.00257639
MAG8	d__Bacteria;p__Actinobacteriota;c__Actinomycetia;o__Actinomycetales;f__Bifidobacteriaceae;g__Bifidobacterium;s__Bifidobacterium dentium	97.42	0.68	50	2468506	103328	0	7	12	19	2	0.000528044
MAG9	d__Bacteria;p__Actinobacteriota;c__Actinomycetia;o__Actinomycetales;f__Bifidobacteriaceae;g__Bifidobacterium;s__Bifidobacterium longum	100	0	0	2207452	214715	0	4	15	27	2	0.00802099
MAG10	d__Bacteria;p__Actinobacteriota;c__Actinomycetia;o__Actinomycetales;f__Bifidobacteriaceae;g__Bifidobacterium;s__Bifidobacterium pseudocatenulatum	100	0.09	100	2296314	193738	0	2	8	20	1	0.0107478
MAG11	d__Bacteria;p__Actinobacteriota;c__Actinomycetia;o__Actinomycetales;f__Bifidobacteriaceae;g__Bifidobacterium;s__Bifidobacterium vaginale_G	98.97	1.32	22.22	1538856	28926	0	0	7	10	1	6.65983e-06
MAG12	d__Bacteria;p__Actinobacteriota;c__Actinomycetia;o__Mycobacteriales;f__Mycobacteriaceae;g__Corynebacterium;s__Corynebacterium amycolatum	99.11	0	0	2434039	120547	0	2	8	25	4	0.000109549
MAG13	d__Bacteria;p__Actinobacteriota;c__Coriobacteriia;o__Coriobacteriales;f__Atopobiaceae;g__Olsenella_B;s__Olsenella_B sp000752675	91.94	0	0	2020717	35998	0	0	6	17	1	0.000213535
MAG14	d__Bacteria;p__Actinobacteriota;c__Coriobacteriia;o__Coriobacteriales;f__Atopobiaceae;g__Olsenella_E;s__Olsenella_E sp003609875	95.81	0	0	2056370	11177	0	0	1	2	0	0.000172764
MAG15	d__Bacteria;p__Actinobacteriota;c__Coriobacteriia;o__Coriobacteriales;f__Coriobacteriaceae;g__Collinsella;s__	100	0.81	0	2233275	119213	0	3	18	27	0	0.000317169
MAG16	d__Bacteria;p__Actinobacteriota;c__Coriobacteriia;o__Coriobacteriales;f__Coriobacteriaceae;g__Collinsella;s__	100	0.97	0	2113403	53723	0	4	12	32	1	0.000370874
MAG17	d__Bacteria;p__Actinobacteriota;c__Coriobacteriia;o__Coriobacteriales;f__Coriobacteriaceae;g__Collinsella;s__	89.93	1.93	40	2286255	6700	0	3	14	31	1	0.000402691
MAG18	d__Bacteria;p__Actinobacteriota;c__Coriobacteriia;o__Coriobacteriales;f__Coriobacteriaceae;g__Collinsella;s__	95.72	2.55	40	2142501	11115	0	5	14	36	0	0.000349512
MAG19	d__Bacteria;p__Actinobacteriota;c__Coriobacteriia;o__Coriobacteriales;f__Coriobacteriaceae;g__Collinsella;s__	99.19	0.81	0	2347651	182940	0	4	18	36	1	0.000687973
MAG20	d__Bacteria;p__Actinobacteriota;c__Coriobacteriia;o__Coriobacteriales;f__Coriobacteriaceae;g__Collinsella;s__	83.44	1.29	33.33	1804556	5067	0	2	13	30	1	0.000505729
MAG21	d__Bacteria;p__Actinobacteriota;c__Coriobacteriia;o__Coriobacteriales;f__Coriobacteriaceae;g__Collinsella;s__	99.19	0.81	0	2162917	112291	0	3	13	26	1	0.000563414
MAG22	d__Bacteria;p__Actinobacteriota;c__Coriobacteriia;o__Coriobacteriales;f__Coriobacteriaceae;g__Collinsella;s__	95.97	1.61	50	1966149	94829	0	5	13	23	0	0.000529693
MAG23	d__Bacteria;p__Actinobacteriota;c__Coriobacteriia;o__Coriobacteriales;f__Coriobacteriaceae;g__Collinsella;s__	100	0.81	0	2298764	32384	0	5	9	23	1	0.00081514
MAG24	d__Bacteria;p__Actinobacteriota;c__Coriobacteriia;o__Coriobacteriales;f__Coriobacteriaceae;g__Collinsella;s__	95.16	1.69	0	2058511	38202	0	3	12	24	1	0.000619253
MAG25	d__Bacteria;p__Actinobacteriota;c__Coriobacteriia;o__Coriobacteriales;f__Coriobacteriaceae;g__Collinsella;s__	99.19	1.21	0	2206565	20419	0	3	12	26	1	0.000708482
MAG26	d__Bacteria;p__Actinobacteriota;c__Coriobacteriia;o__Coriobacteriales;f__Coriobacteriaceae;g__Collinsella;s__	89.65	2.42	66.67	1983237	12380	0	5	17	36	1	0.000616568
MAG27	d__Bacteria;p__Actinobacteriota;c__Coriobacteriia;o__Coriobacteriales;f__Coriobacteriaceae;g__Collinsella;s__	95.97	1.08	0	1962868	8859	0	2	12	23	0	0.000536
MAG28	d__Bacteria;p__Actinobacteriota;c__Coriobacteriia;o__Coriobacteriales;f__Coriobacteriaceae;g__Collinsella;s__	100	0.81	0	2246329	31194	0	5	16	26	0	0.000486739
MAG29	d__Bacteria;p__Actinobacteriota;c__Coriobacteriia;o__Coriobacteriales;f__Coriobacteriaceae;g__Collinsella;s__	96.88	1.61	66.67	2069735	12616	0	3	16	28	1	0.000525892
MAG30	d__Bacteria;p__Actinobacteriota;c__Coriobacteriia;o__Coriobacteriales;f__Coriobacteriaceae;g__Collinsella;s__	100	2.42	33.33	2110857	36283	0	3	17	30	1	0.000500754
MAG31	d__Bacteria;p__Actinobacteriota;c__Coriobacteriia;o__Coriobacteriales;f__Coriobacteriaceae;g__Collinsella;s__	100	0.81	0	2337867	38519	0	3	18	32	1	0.000660005
MAG32	d__Bacteria;p__Actinobacteriota;c__Coriobacteriia;o__Coriobacteriales;f__Coriobacteriaceae;g__Collinsella;s__	98.66	1.61	0	2057529	14407	0	4	18	25	1	0.000626906
MAG33	d__Bacteria;p__Actinobacteriota;c__Coriobacteriia;o__Coriobacteriales;f__Coriobacteriaceae;g__Collinsella;s__	98.39	1.08	50	2157791	15172	0	3	18	36	0	0.000526223
MAG34	d__Bacteria;p__Actinobacteriota;c__Coriobacteriia;o__Coriobacteriales;f__Coriobacteriaceae;g__Collinsella;s__	95.56	1.84	66.67	2126455	11650	0	3	14	33	1	0.000562154
MAG35	d__Bacteria;p__Actinobacteriota;c__Coriobacteriia;o__Coriobacteriales;f__Coriobacteriaceae;g__Collinsella;s__	99.19	1.61	50	2032115	10115	0	2	12	24	1	0.00058233
MAG36	d__Bacteria;p__Actinobacteriota;c__Coriobacteriia;o__Coriobacteriales;f__Coriobacteriaceae;g__Collinsella;s__	99.19	1.73	33.33	2016391	30750	0	3	14	24	0	0.000428996
MAG37	d__Bacteria;p__Actinobacteriota;c__Coriobacteriia;o__Coriobacteriales;f__Coriobacteriaceae;g__Collinsella;s__Collinsella sp002232035	100	1.61	50	2287218	71457	0	4	19	25	1	0.000419351
MAG38	d__Bacteria;p__Actinobacteriota;c__Coriobacteriia;o__Coriobacteriales;f__Coriobacteriaceae;g__Collinsella;s__Collinsella sp003436275	90.73	1.59	25	1884951	10804	0	4	22	29	1	0.000252169
MAG39	d__Bacteria;p__Actinobacteriota;c__Coriobacteriia;o__Coriobacteriales;f__Coriobacteriaceae;g__Collinsella;s__Collinsella sp003436275	100	0	0	2133475	47320	0	3	13	27	0	0.000462033
MAG40	d__Bacteria;p__Actinobacteriota;c__Coriobacteriia;o__Coriobacteriales;f__Coriobacteriaceae;g__Collinsella;s__Collinsella sp003437035	100	0.99	0	2189740	58879	0	3	23	24	0	0.000236125
MAG41	d__Bacteria;p__Actinobacteriota;c__Coriobacteriia;o__Coriobacteriales;f__Coriobacteriaceae;g__Collinsella;s__Collinsella sp003458415	99.19	0.81	0	2313659	79489	0	3	17	31	2	0.00100602
MAG42	d__Bacteria;p__Actinobacteriota;c__Coriobacteriia;o__Coriobacteriales;f__Coriobacteriaceae;g__Collinsella;s__Collinsella sp003465825	95.13	1.08	0	2252475	21023	0	3	13	27	2	0.000293763
MAG43	d__Bacteria;p__Actinobacteriota;c__Coriobacteriia;o__Coriobacteriales;f__Coriobacteriaceae;g__Collinsella;s__Collinsella sp003466125	96.5	0	0	1954091	14642	0	3	15	29	1	0.000211401
MAG44	d__Bacteria;p__Actinobacteriota;c__Coriobacteriia;o__Coriobacteriales;f__Coriobacteriaceae;g__Collinsella;s__Collinsella sp003469185	97.58	0.4	100	2062010	12630	0.952575	1	12	33	1	0.000688952
MAG45	d__Bacteria;p__Actinobacteriota;c__Coriobacteriia;o__Coriobacteriales;f__Coriobacteriaceae;g__Collinsella;s__Collinsella sp003469205	100	1.08	0	2256928	31225	0	4	12	28	1	0.000354885
MAG46	d__Bacteria;p__Actinobacteriota;c__Coriobacteriia;o__Coriobacteriales;f__Coriobacteriaceae;g__Collinsella;s__Collinsella sp900544115	97.58	0.81	0	2048697	127691	0	3	15	28	1	0.000297552
MAG47	d__Bacteria;p__Actinobacteriota;c__Coriobacteriia;o__Coriobacteriales;f__Coriobacteriaceae;g__Collinsella;s__Collinsella sp900762345	100	0.81	0	2241567	59281	0	4	17	25	1	0.000950484
MAG48	d__Bacteria;p__Actinobacteriota;c__Coriobacteriia;o__Coriobacteriales;f__Coriobacteriaceae;g__Enorma;s__Enorma burkinafasonensis	96.77	1.61	0	2201232	14642	0	0	2	2	0	0.000140512
MAG49	d__Bacteria;p__Actinobacteriota;c__Coriobacteriia;o__Coriobacteriales;f__Eggerthellaceae;g__Adlercreutzia;s__Adlercreutzia equolifaciens	96.98	0	0	2509884	14784	0	0	10	9	1	0.000904741
MAG50	d__Bacteria;p__Actinobacteriota;c__Coriobacteriia;o__Coriobacteriales;f__Eggerthellaceae;g__CAG-1427;s__CAG-1427 sp000435675	94.73	0.2	0	1527853	12138	0	0	4	8	0	0.000237032
MAG51	d__Bacteria;p__Actinobacteriota;c__Coriobacteriia;o__Coriobacteriales;f__Eggerthellaceae;g__CAG-1427;s__CAG-1427 sp000436075	99.19	0	0	1957582	316194	0	0	4	6	0	0.00109084
MAG52	d__Bacteria;p__Actinobacteriota;c__Coriobacteriia;o__Coriobacteriales;f__Eggerthellaceae;g__CAG-1427;s__CAG-1427 sp900544455	88.14	0.2	100	1596180	7929	0	0	4	5	0	0.000201967
MAG53	d__Bacteria;p__Actinobacteriota;c__Coriobacteriia;o__Coriobacteriales;f__Eggerthellaceae;g__Eggerthella;s__Eggerthella lenta	100	0	0	3295742	25836	0	3	9	21	2	0.00154994
MAG54	d__Bacteria;p__Actinobacteriota;c__Coriobacteriia;o__Coriobacteriales;f__Eggerthellaceae;g__Ellagibacter;s__Ellagibacter isourolithinifaciens	88.18	0.6	0	2160856	9266	0	0	14	16	1	0.000232666
MAG55	d__Bacteria;p__Actinobacteriota;c__Coriobacteriia;o__Coriobacteriales;f__Eggerthellaceae;g__Senegalimassilia;s__Senegalimassilia anaerobia	88.46	1.08	0	1945510	5380	0	0	5	9	0	0.000582914
MAG56	d__Bacteria;p__Actinobacteriota;c__Coriobacteriia;o__Coriobacteriales;f__Eggerthellaceae;g__Slackia_A;s__Slackia_A isoflavoniconvertens	99.6	0.27	0	2557541	149600	0	0	5	5	1	0.000291982
MAG57	d__Bacteria;p__Actinobacteriota;c__Coriobacteriia;o__Coriobacteriales;f__Eggerthellaceae;g__UMGS1519;s__UMGS1519 sp900552585	100	0	0	1963806	49670	0	0	0	0	0	0.000144947
MAG58	d__Bacteria;p__Bacteroidota;c__Bacteroidia;o__Bacteroidales;f__Bacteroidaceae;g__Bacteroides;s__Bacteroides caccae	98.5	0.86	28.57	4989836	49585	0	10	15	39	3	0.0108719
MAG59	d__Bacteria;p__Bacteroidota;c__Bacteroidia;o__Bacteroidales;f__Bacteroidaceae;g__Bacteroides;s__Bacteroides cellulosilyticus	85.72	0.56	100	5714857	148677	0	14	13	28	4	0.00217566
MAG60	d__Bacteria;p__Bacteroidota;c__Bacteroidia;o__Bacteroidales;f__Bacteroidaceae;g__Bacteroides;s__Bacteroides clarus	98.17	0.09	100	3809760	215518	0	4	10	21	4	0.00133297
MAG61	d__Bacteria;p__Bacteroidota;c__Bacteroidia;o__Bacteroidales;f__Bacteroidaceae;g__Bacteroides;s__Bacteroides eggerthii	98.39	0.91	62.5	3828735	179891	0	9	8	23	3	0.0116175
MAG62	d__Bacteria;p__Bacteroidota;c__Bacteroidia;o__Bacteroidales;f__Bacteroidaceae;g__Bacteroides;s__Bacteroides fluxus	91.1	3.9	35	4356228	63283	0	4	6	19	4	0.00866509
MAG63	d__Bacteria;p__Bacteroidota;c__Bacteroidia;o__Bacteroidales;f__Bacteroidaceae;g__Bacteroides;s__Bacteroides fragilis	98	0	0	4779893	172779	0	19	11	37	7	0.00702468
MAG64	d__Bacteria;p__Bacteroidota;c__Bacteroidia;o__Bacteroidales;f__Bacteroidaceae;g__Bacteroides;s__Bacteroides fragilis_A	97.82	0.46	66.67	4785551	179279	0	12	7	33	6	0.000884926
MAG65	d__Bacteria;p__Bacteroidota;c__Bacteroidia;o__Bacteroidales;f__Bacteroidaceae;g__Bacteroides;s__Bacteroides intestinalis	92.1	0.8	35.71	4852313	90881	0	11	9	31	5	0.00225834
MAG66	d__Bacteria;p__Bacteroidota;c__Bacteroidia;o__Bacteroidales;f__Bacteroidaceae;g__Bacteroides;s__Bacteroides nordii	96.3	0.56	100	5371381	132816	0	8	9	23	5	0.00153832
MAG67	d__Bacteria;p__Bacteroidota;c__Bacteroidia;o__Bacteroidales;f__Bacteroidaceae;g__Bacteroides;s__Bacteroides ovatus	91.82	0.1	50	5958269	113277	0	13	20	40	2	0.0102923
MAG68	d__Bacteria;p__Bacteroidota;c__Bacteroidia;o__Bacteroidales;f__Bacteroidaceae;g__Bacteroides;s__Bacteroides salyersiae	97.13	1.39	33.33	5216623	156867	0	5	9	29	4	0.000821571
MAG69	d__Bacteria;p__Bacteroidota;c__Bacteroidia;o__Bacteroidales;f__Bacteroidaceae;g__Bacteroides;s__Bacteroides stercoris	99.26	0.2	66.67	3705137	205380	0	14	8	19	3	0.0131411
MAG70	d__Bacteria;p__Bacteroidota;c__Bacteroidia;o__Bacteroidales;f__Bacteroidaceae;g__Bacteroides;s__Bacteroides thetaiotaomicron	99.41	0.08	0	5853794	217656	0	19	17	42	5	0.00762262
MAG71	d__Bacteria;p__Bacteroidota;c__Bacteroidia;o__Bacteroidales;f__Bacteroidaceae;g__Bacteroides;s__Bacteroides uniformis	98.51	0	0	4139119	227821	0	14	14	33	2	0.0243485
MAG72	d__Bacteria;p__Bacteroidota;c__Bacteroidia;o__Bacteroidales;f__Bacteroidaceae;g__Bacteroides;s__Bacteroides xylanisolvens	98.59	2.76	77.27	6000617	85710	0	13	20	42	7	0.00885152
MAG73	d__Bacteria;p__Bacteroidota;c__Bacteroidia;o__Bacteroidales;f__Bacteroidaceae;g__CAG-462;s__CAG-462 sp900765575	99.25	1.15	20	4183773	159401	0	0	0	0	0	0.000107952
MAG74	d__Bacteria;p__Bacteroidota;c__Bacteroidia;o__Bacteroidales;f__Bacteroidaceae;g__Paraprevotella;s__	86.37	0.19	0	2471226	39210	0	0	0	8	3	0.000271314
MAG75	d__Bacteria;p__Bacteroidota;c__Bacteroidia;o__Bacteroidales;f__Bacteroidaceae;g__Paraprevotella;s__Paraprevotella clara	98.49	0	0	3753134	202744	0	15	6	17	2	0.00150759
MAG76	d__Bacteria;p__Bacteroidota;c__Bacteroidia;o__Bacteroidales;f__Bacteroidaceae;g__Paraprevotella;s__Paraprevotella sp003477995	94.64	0.68	0	3377476	54589	0	5	2	12	7	0.00217105
MAG77	d__Bacteria;p__Bacteroidota;c__Bacteroidia;o__Bacteroidales;f__Bacteroidaceae;g__Paraprevotella;s__Paraprevotella xylaniphila	98.76	0	0	3524110	136906	0	11	5	14	2	0.000649095
MAG78	d__Bacteria;p__Bacteroidota;c__Bacteroidia;o__Bacteroidales;f__Bacteroidaceae;g__Phocaeicola;s__Phocaeicola coprocola	98.13	0	0	3426400	39088	0	10	4	14	6	0.00834817
MAG79	d__Bacteria;p__Bacteroidota;c__Bacteroidia;o__Bacteroidales;f__Bacteroidaceae;g__Phocaeicola;s__Phocaeicola coprophilus	94.33	0.3	66.67	3042999	34977	0	8	4	13	3	0.00309277
MAG80	d__Bacteria;p__Bacteroidota;c__Bacteroidia;o__Bacteroidales;f__Bacteroidaceae;g__Phocaeicola;s__Phocaeicola massiliensis	95.96	0.19	0	3396132	75725	0	5	7	28	5	0.00447992
MAG81	d__Bacteria;p__Bacteroidota;c__Bacteroidia;o__Bacteroidales;f__Bacteroidaceae;g__Phocaeicola;s__Phocaeicola plebeius_A	96.9	0.25	33.33	3578689	82572	0	8	8	16	5	0.0149348
MAG82	d__Bacteria;p__Bacteroidota;c__Bacteroidia;o__Bacteroidales;f__Bacteroidaceae;g__Phocaeicola;s__Phocaeicola vulgatus	99.25	0	0	5053081	78939	0	25	17	44	5	0.0345995
MAG83	d__Bacteria;p__Bacteroidota;c__Bacteroidia;o__Bacteroidales;f__Bacteroidaceae;g__Prevotella;s__	95.52	1.27	50	3390446	38783	0	0	0	6	0	0.000589154
MAG84	d__Bacteria;p__Bacteroidota;c__Bacteroidia;o__Bacteroidales;f__Bacteroidaceae;g__Prevotella;s__Prevotella copri	97.8	0.79	0	3047019	40313	0	11	8	20	2	0.0369991
MAG85	d__Bacteria;p__Bacteroidota;c__Bacteroidia;o__Bacteroidales;f__Bacteroidaceae;g__Prevotella;s__Prevotella hominis	92.97	4.45	67.86	4005346	23231	0	10	7	21	9	0.0129991
MAG86	d__Bacteria;p__Bacteroidota;c__Bacteroidia;o__Bacteroidales;f__Bacteroidaceae;g__Prevotella;s__Prevotella lascolaii	98.02	0	0	3102117	88800	0	3	4	8	0	0.000264549
MAG87	d__Bacteria;p__Bacteroidota;c__Bacteroidia;o__Bacteroidales;f__Bacteroidaceae;g__Prevotella;s__Prevotella rara	98.44	0.6	33.33	3407436	50693	0	3	3	8	0	0.000231817
MAG88	d__Bacteria;p__Bacteroidota;c__Bacteroidia;o__Bacteroidales;f__Bacteroidaceae;g__Prevotella;s__Prevotella sp000433175	98.15	0.31	50	2946908	81623	0	3	3	11	1	9.0778e-05
MAG89	d__Bacteria;p__Bacteroidota;c__Bacteroidia;o__Bacteroidales;f__Bacteroidaceae;g__Prevotella;s__Prevotella sp000434975	99	0.37	100	2904742	36022	0	2	1	13	0	0.00313106
MAG90	d__Bacteria;p__Bacteroidota;c__Bacteroidia;o__Bacteroidales;f__Bacteroidaceae;g__Prevotella;s__Prevotella sp000436035	89.57	3.18	66.67	2997223	39082	0	4	4	13	0	0.00264439
MAG91	d__Bacteria;p__Bacteroidota;c__Bacteroidia;o__Bacteroidales;f__Bacteroidaceae;g__Prevotella;s__Prevotella sp000436915	95.69	1.27	0	3138206	13720	0	3	3	5	0	0.00164717
MAG92	d__Bacteria;p__Bacteroidota;c__Bacteroidia;o__Bacteroidales;f__Bacteroidaceae;g__Prevotella;s__Prevotella sp002251385	97.67	0.71	0	2785284	31200	0	6	2	8	2	0.000340852
MAG93	d__Bacteria;p__Bacteroidota;c__Bacteroidia;o__Bacteroidales;f__Bacteroidaceae;g__Prevotella;s__Prevotella sp002265625	99.54	0.22	0	3796614	36268	0	6	1	12	1	0.00654175
MAG94	d__Bacteria;p__Bacteroidota;c__Bacteroidia;o__Bacteroidales;f__Bacteroidaceae;g__Prevotella;s__Prevotella sp002300055	99.32	0.68	0	3200772	45307	0	1	0	1	0	0.00108972
MAG95	d__Bacteria;p__Bacteroidota;c__Bacteroidia;o__Bacteroidales;f__Bacteroidaceae;g__Prevotella;s__Prevotella sp002481295	98.65	0.51	0	3084607	79964	0	5	5	12	1	0.00107435
MAG96	d__Bacteria;p__Bacteroidota;c__Bacteroidia;o__Bacteroidales;f__Bacteroidaceae;g__Prevotella;s__Prevotella sp003447235	84.51	0.2	0	2073074	6330	0	6	3	9	0	0.000173628
MAG97	d__Bacteria;p__Bacteroidota;c__Bacteroidia;o__Bacteroidales;f__Bacteroidaceae;g__Prevotella;s__Prevotella sp900290275	98.89	0.86	0	3016260	22231	0	0	0	7	0	0.000821153
MAG98	d__Bacteria;p__Bacteroidota;c__Bacteroidia;o__Bacteroidales;f__Bacteroidaceae;g__Prevotella;s__Prevotella sp900313215	97.64	0.84	0	3098468	40332	0	5	6	12	5	0.00823833
MAG99	d__Bacteria;p__Bacteroidota;c__Bacteroidia;o__Bacteroidales;f__Bacteroidaceae;g__Prevotella;s__Prevotella sp900314945	99.54	0.05	0	3370218	29842	0	0	0	1	0	0.000691777
MAG100	d__Bacteria;p__Bacteroidota;c__Bacteroidia;o__Bacteroidales;f__Bacteroidaceae;g__Prevotella;s__Prevotella sp900540375	97.64	0.68	0	3582868	73872	0	3	5	12	4	0.000501368
MAG101	d__Bacteria;p__Bacteroidota;c__Bacteroidia;o__Bacteroidales;f__Bacteroidaceae;g__Prevotella;s__Prevotella sp900540415	98.4	0.37	0	3392866	43914	0	0	0	0	0	0.000261033
MAG102	d__Bacteria;p__Bacteroidota;c__Bacteroidia;o__Bacteroidales;f__Bacteroidaceae;g__Prevotella;s__Prevotella sp900543975	81.95	0.05	0	2367903	5411	0	0	1	3	0	0.000350369
MAG103	d__Bacteria;p__Bacteroidota;c__Bacteroidia;o__Bacteroidales;f__Bacteroidaceae;g__Prevotella;s__Prevotella sp900546575	96.7	0.37	33.33	2918555	13571	0	0	0	7	1	0.000358664
MAG104	d__Bacteria;p__Bacteroidota;c__Bacteroidia;o__Bacteroidales;f__Bacteroidaceae;g__Prevotella;s__Prevotella sp900553465	98.75	0.38	50	3040694	81598	0	1	0	3	0	0.000104833
MAG105	d__Bacteria;p__Bacteroidota;c__Bacteroidia;o__Bacteroidales;f__Bacteroidaceae;g__Prevotella;s__Prevotella sp900557035	93.25	1.88	33.33	2777362	16382	0	11	8	18	2	0.0122996
MAG106	d__Bacteria;p__Bacteroidota;c__Bacteroidia;o__Bacteroidales;f__Bacteroidaceae;g__Prevotella;s__Prevotella sp900767615	91.94	1.75	21.43	3072649	25316	0	5	10	29	1	0.00954606
MAG107	d__Bacteria;p__Bacteroidota;c__Bacteroidia;o__Bacteroidales;f__Bacteroidaceae;g__Prevotella;s__Prevotella stercorea	98.84	0	0	2776246	45606	0	4	3	11	0	0.00798297
MAG108	d__Bacteria;p__Bacteroidota;c__Bacteroidia;o__Bacteroidales;f__Bacteroidaceae;g__Prevotellamassilia;s__Prevotellamassilia sp000437675	95.17	1.49	20	2779348	21411	0	3	0	3	2	0.000152009
MAG109	d__Bacteria;p__Bacteroidota;c__Bacteroidia;o__Bacteroidales;f__Bacteroidaceae;g__Prevotellamassilia;s__Prevotellamassilia sp900539625	97.63	0.19	0	2699967	43035	0	0	0	1	0	0.00154506
MAG110	d__Bacteria;p__Bacteroidota;c__Bacteroidia;o__Bacteroidales;f__Bacteroidaceae;g__Prevotellamassilia;s__Prevotellamassilia sp900540885	96.07	0	0	2438317	12202	0	0	0	5	0	0.000821149
MAG111	d__Bacteria;p__Bacteroidota;c__Bacteroidia;o__Bacteroidales;f__Bacteroidaceae;g__Prevotellamassilia;s__Prevotellamassilia sp900543155	98.88	0	0	3011165	34201	0	0	0	5	0	0.000842397
MAG112	d__Bacteria;p__Bacteroidota;c__Bacteroidia;o__Bacteroidales;f__Bacteroidaceae;g__Prevotellamassilia;s__Prevotellamassilia timonensis	96.16	0	0	2789368	25508	0	3	2	8	1	0.00217631
MAG113	d__Bacteria;p__Bacteroidota;c__Bacteroidia;o__Bacteroidales;f__Bacteroidaceae;g__UBA4372;s__UBA4372 sp900543815	96.16	0.19	0	2761947	25477	0	0	0	1	0	0.000264337
MAG114	d__Bacteria;p__Bacteroidota;c__Bacteroidia;o__Bacteroidales;f__Bacteroidaceae;g__UBA6398;s__UBA6398 sp900550635	95.24	0.98	0	2578498	115890	0	0	0	0	0	0.000271736
MAG115	d__Bacteria;p__Bacteroidota;c__Bacteroidia;o__Bacteroidales;f__Barnesiellaceae;g__Barnesiella;s__Barnesiella intestinihominis	99.62	0	0	3215547	364308	0	2	3	7	0	0.00205402
MAG116	d__Bacteria;p__Bacteroidota;c__Bacteroidia;o__Bacteroidales;f__Barnesiellaceae;g__Barnesiella;s__Barnesiella sp900538555	84.95	1.17	0	2458295	4300	0	0	0	0	0	0.000117834
MAG117	d__Bacteria;p__Bacteroidota;c__Bacteroidia;o__Bacteroidales;f__Coprobacteraceae;g__Coprobacter;s__Coprobacter fastidiosus	98.72	0	0	3325074	55452	0	8	5	9	7	0.000449769
MAG118	d__Bacteria;p__Bacteroidota;c__Bacteroidia;o__Bacteroidales;f__Coprobacteraceae;g__Coprobacter;s__Coprobacter secundus	95.09	1.9	0	3634936	115190	0	4	3	8	2	0.0015942
MAG119	d__Bacteria;p__Bacteroidota;c__Bacteroidia;o__Bacteroidales;f__Marinifilaceae;g__Butyricimonas;s__Butyricimonas paravirosa	99.46	0	0	5056711	116052	0	5	3	10	3	0.00039989
MAG120	d__Bacteria;p__Bacteroidota;c__Bacteroidia;o__Bacteroidales;f__Marinifilaceae;g__Butyricimonas;s__Butyricimonas sp003479425	99.46	1.08	0	5404566	331851	0	5	2	4	0	0.000141835
MAG121	d__Bacteria;p__Bacteroidota;c__Bacteroidia;o__Bacteroidales;f__Marinifilaceae;g__Butyricimonas;s__Butyricimonas sp900184685	99.46	0	0	5032711	386286	0	0	1	1	0	0.00011376
MAG122	d__Bacteria;p__Bacteroidota;c__Bacteroidia;o__Bacteroidales;f__Marinifilaceae;g__Butyricimonas;s__Butyricimonas virosa	99.46	0	0	4565692	114035	0	4	3	10	3	0.000545094
MAG123	d__Bacteria;p__Bacteroidota;c__Bacteroidia;o__Bacteroidales;f__Marinifilaceae;g__Gabonibacter;s__Gabonibacter massiliensis	86.96	0.72	0	2708828	5187	0	12	5	16	2	4.54611e-05
MAG124	d__Bacteria;p__Bacteroidota;c__Bacteroidia;o__Bacteroidales;f__Marinifilaceae;g__Odoribacter;s__Odoribacter splanchnicus	99.46	0	0	4130698	177246	0	13	5	14	6	0.00143867
MAG125	d__Bacteria;p__Bacteroidota;c__Bacteroidia;o__Bacteroidales;f__Muribaculaceae;g__CAG-279;s__CAG-279 sp000437795	97.92	0	0	2513811	101523	0	6	4	10	4	0.00317697
MAG126	d__Bacteria;p__Bacteroidota;c__Bacteroidia;o__Bacteroidales;f__Muribaculaceae;g__CAG-873;s__	90.82	0.63	0	2706839	285693	0	0	0	0	0	4.22447e-05
MAG127	d__Bacteria;p__Bacteroidota;c__Bacteroidia;o__Bacteroidales;f__Muribaculaceae;g__CAG-873;s__CAG-873 sp001701165	97.17	1.92	0	2602750	41693	0	4	3	5	0	0.000723286
MAG128	d__Bacteria;p__Bacteroidota;c__Bacteroidia;o__Bacteroidales;f__Muribaculaceae;g__Duncaniella;s__	98.11	1.51	0	3568771	172848	0	1	1	6	0	0.000248207
MAG129	d__Bacteria;p__Bacteroidota;c__Bacteroidia;o__Bacteroidales;f__Muribaculaceae;g__Duncaniella;s__Duncaniella sp001701225	98.3	0.75	0	3744367	94983	0	0	0	0	0	4.87354e-05
MAG130	d__Bacteria;p__Bacteroidota;c__Bacteroidia;o__Bacteroidales;f__Muribaculaceae;g__Sodaliphilus;s__Sodaliphilus pleomorphus	96.98	0.63	0	3022404	97466	0	9	2	12	2	0.000319403
MAG131	d__Bacteria;p__Bacteroidota;c__Bacteroidia;o__Bacteroidales;f__Muribaculaceae;g__Sodaliphilus;s__Sodaliphilus sp004557565	95.09	0.88	25	2782602	50893	0	3	1	3	1	0.000273277
MAG132	d__Bacteria;p__Bacteroidota;c__Bacteroidia;o__Bacteroidales;f__Muribaculaceae;g__UBA7173;s__UBA7173 sp900545955	98.68	0.38	0	2732860	153208	0	0	0	0	0	8.87549e-05
MAG133	d__Bacteria;p__Bacteroidota;c__Bacteroidia;o__Bacteroidales;f__Porphyromonadaceae;g__Porphyromonas;s__Porphyromonas sp900538385	99.61	0	0	1954620	12943	0	2	6	21	2	9.14657e-05
MAG134	d__Bacteria;p__Bacteroidota;c__Bacteroidia;o__Bacteroidales;f__Rikenellaceae;g__Alistipes;s__	99.98	0.52	66.67	3934620	403321	0	1	3	12	0	0.00163152
MAG135	d__Bacteria;p__Bacteroidota;c__Bacteroidia;o__Bacteroidales;f__Rikenellaceae;g__Alistipes;s__	95.26	1.12	33.33	2364827	17352	0	0	0	3	0	7.91114e-05
MAG136	d__Bacteria;p__Bacteroidota;c__Bacteroidia;o__Bacteroidales;f__Rikenellaceae;g__Alistipes;s__Alistipes communis	97.6	0	0	2732539	217243	0	7	7	12	0	0.00193581
MAG137	d__Bacteria;p__Bacteroidota;c__Bacteroidia;o__Bacteroidales;f__Rikenellaceae;g__Alistipes;s__Alistipes dispar	95.03	0.48	0	2757609	112553	0	9	3	12	1	0.000683934
MAG138	d__Bacteria;p__Bacteroidota;c__Bacteroidia;o__Bacteroidales;f__Rikenellaceae;g__Alistipes;s__Alistipes finegoldii	100	0	0	3113935	128359	0	8	7	19	2	0.003565
MAG139	d__Bacteria;p__Bacteroidota;c__Bacteroidia;o__Bacteroidales;f__Rikenellaceae;g__Alistipes;s__Alistipes onderdonkii	99.28	0.48	0	3265109	360867	0	12	5	22	2	0.00991542
MAG140	d__Bacteria;p__Bacteroidota;c__Bacteroidia;o__Bacteroidales;f__Rikenellaceae;g__Alistipes;s__Alistipes putredinis	99.36	0.48	0	2424335	150436	0	9	5	14	1	0.013374
MAG141	d__Bacteria;p__Bacteroidota;c__Bacteroidia;o__Bacteroidales;f__Rikenellaceae;g__Alistipes;s__Alistipes senegalensis	93.73	0.24	0	3045006	44093	0	1	4	12	0	0.000684894
MAG142	d__Bacteria;p__Bacteroidota;c__Bacteroidia;o__Bacteroidales;f__Rikenellaceae;g__Alistipes;s__Alistipes shahii	100	0	0	3261282	355320	0	8	6	14	2	0.00419714
MAG143	d__Bacteria;p__Bacteroidota;c__Bacteroidia;o__Bacteroidales;f__Rikenellaceae;g__Alistipes;s__Alistipes sp000434235	98.08	1.68	0	2574483	180287	0	5	3	14	1	0.00080433
MAG144	d__Bacteria;p__Bacteroidota;c__Bacteroidia;o__Bacteroidales;f__Rikenellaceae;g__Alistipes;s__Alistipes sp001941065	98.16	0.48	0	3558712	104823	0	2	3	14	1	0.000545172
MAG145	d__Bacteria;p__Bacteroidota;c__Bacteroidia;o__Bacteroidales;f__Rikenellaceae;g__Alistipes;s__Alistipes sp900541585	98.18	0.24	0	3142113	159746	0	4	5	13	1	0.000390894
MAG146	d__Bacteria;p__Bacteroidota;c__Bacteroidia;o__Bacteroidales;f__Rikenellaceae;g__Alistipes;s__Alistipes sp900542505	93.92	0.51	50	2114806	9862	0	3	0	10	0	5.14553e-05
MAG147	d__Bacteria;p__Bacteroidota;c__Bacteroidia;o__Bacteroidales;f__Rikenellaceae;g__Alistipes;s__Alistipes sp900549305	94.88	0.98	50	3603787	25938	0	2	5	19	1	0.000115785
MAG148	d__Bacteria;p__Bacteroidota;c__Bacteroidia;o__Bacteroidales;f__Rikenellaceae;g__Alistipes;s__Alistipes sp900550375	96.15	1.46	25	2543531	188475	0	2	3	6	0	0.000141576
MAG149	d__Bacteria;p__Bacteroidota;c__Bacteroidia;o__Bacteroidales;f__Rikenellaceae;g__Alistipes;s__Alistipes timonensis	91.79	1.52	83.33	3084153	115764	0	2	5	12	1	0.00020984
MAG150	d__Bacteria;p__Bacteroidota;c__Bacteroidia;o__Bacteroidales;f__Rikenellaceae;g__Alistipes_A;s__Alistipes_A ihumii	100	0	0	2615170	264370	0	0	0	1	0	0.000592322
MAG151	d__Bacteria;p__Bacteroidota;c__Bacteroidia;o__Bacteroidales;f__Rikenellaceae;g__Alistipes_A;s__Alistipes_A indistinctus	100	0	0	2850179	386159	0	10	10	19	2	0.00123542
MAG152	d__Bacteria;p__Bacteroidota;c__Bacteroidia;o__Bacteroidales;f__Rikenellaceae;g__Alistipes_A;s__Alistipes_A sp900240235	100	0	0	2807743	227587	0	7	4	11	1	0.0002982
MAG153	d__Bacteria;p__Bacteroidota;c__Bacteroidia;o__Bacteroidales;f__Rikenellaceae;g__Alistipes_A;s__Alistipes_A sp900539755	100	0.48	0	2455527	246218	0	0	0	4	0	0.00102537
MAG154	d__Bacteria;p__Bacteroidota;c__Bacteroidia;o__Bacteroidales;f__Rikenellaceae;g__Tidjanibacter;s__Tidjanibacter inops_A	99.04	0	0	2171154	140492	0	4	3	12	1	0.000523547
MAG155	d__Bacteria;p__Bacteroidota;c__Bacteroidia;o__Bacteroidales;f__Tannerellaceae;g__Parabacteroides;s__Parabacteroides distasonis	99.04	0	0	4872704	150143	0	22	19	33	6	0.00578238
MAG156	d__Bacteria;p__Bacteroidota;c__Bacteroidia;o__Bacteroidales;f__Tannerellaceae;g__Parabacteroides;s__Parabacteroides goldsteinii	97.31	0.58	0	6348246	86086	0	6	7	13	4	0.000789219
MAG157	d__Bacteria;p__Bacteroidota;c__Bacteroidia;o__Bacteroidales;f__Tannerellaceae;g__Parabacteroides;s__Parabacteroides gordonii	98.85	0.51	0	6510842	230804	0	3	1	11	4	0.000875377
MAG158	d__Bacteria;p__Bacteroidota;c__Bacteroidia;o__Bacteroidales;f__Tannerellaceae;g__Parabacteroides;s__Parabacteroides johnsonii	99.42	0	0	4335322	91660	0	7	11	19	5	0.000587017
MAG159	d__Bacteria;p__Bacteroidota;c__Bacteroidia;o__Bacteroidales;f__Tannerellaceae;g__Parabacteroides;s__Parabacteroides merdae	98.65	0	0	4144244	94931	0	6	15	23	4	0.00422784
MAG160	d__Bacteria;p__Bacteroidota;c__Bacteroidia;o__Bacteroidales;f__Tannerellaceae;g__Parabacteroides;s__Parabacteroides sp014287585	96.28	0.77	100	4896945	71058	0	4	14	20	4	0.00032062
MAG161	d__Bacteria;p__Bacteroidota;c__Bacteroidia;o__Bacteroidales;f__Tannerellaceae;g__Parabacteroides;s__Parabacteroides sp900540715	92.87	2.37	12.5	5445419	71155	0	2	3	21	5	0.000988757
MAG162	d__Bacteria;p__Bacteroidota;c__Bacteroidia;o__Bacteroidales;f__Tannerellaceae;g__Parabacteroides;s__Parabacteroides sp900541965	96.15	1.13	16.67	4549892	24428	0	0	3	6	0	0.000144515
MAG163	d__Bacteria;p__Bacteroidota;c__Bacteroidia;o__Bacteroidales;f__Tannerellaceae;g__Parabacteroides;s__Parabacteroides timonensis	81.54	0.29	50	4914759	8811	0	1	0	7	3	0.000106552
MAG164	d__Bacteria;p__Bacteroidota;c__Bacteroidia;o__Bacteroidales;f__UBA932;g__RC9;s__RC9 sp000431015	95.53	0.48	0	2423566	52500	0	4	2	8	0	0.00158358
MAG165	d__Bacteria;p__Bacteroidota;c__Bacteroidia;o__Bacteroidales;f__UBA932;g__RC9;s__RC9 sp000432515	94.52	1.43	0	2920658	40492	0	2	1	7	0	0.00206381
MAG166	d__Bacteria;p__Bacteroidota;c__Bacteroidia;o__Bacteroidales;f__UBA932;g__RC9;s__RC9 sp000433355	94.44	1.27	0	3831162	103067	0	2	1	11	0	0.00198612
MAG167	d__Bacteria;p__Bacteroidota;c__Bacteroidia;o__Bacteroidales;f__UBA932;g__RC9;s__RC9 sp000434935	81.4	1.43	0	2235004	4983	0	3	1	3	1	0.000179149
MAG168	d__Bacteria;p__Bacteroidota;c__Bacteroidia;o__Bacteroidales;f__UBA932;g__RC9;s__RC9 sp000435075	96.43	0.74	0	2825857	53906	0	3	0	4	1	0.000604296
MAG169	d__Bacteria;p__Bacteroidota;c__Bacteroidia;o__Bacteroidales;f__UBA932;g__RC9;s__RC9 sp900316045	96.43	1.35	0	3049694	49353	0	0	0	0	0	0.000149778
MAG170	d__Bacteria;p__Bacteroidota;c__Bacteroidia;o__Bacteroidales;f__UBA932;g__RC9;s__RC9 sp900544195	95.56	0.48	0	3381593	47777	0	1	2	8	0	0.000772771
MAG171	d__Bacteria;p__Bacteroidota;c__Bacteroidia;o__Flavobacteriales;f__UBA1820;g__UBA1820;s__	99.24	0	0	2360313	383421	0	0	0	1	0	0.000152982
MAG172	d__Bacteria;p__Bacteroidota;c__Bacteroidia;o__Flavobacteriales;f__UBA1820;g__UBA1820;s__UBA1820 sp002314265	97.79	1.54	100	1910352	34372	0	0	0	1	0	0.000183227
MAG173	d__Bacteria;p__Bacteroidota;c__Bacteroidia;o__Flavobacteriales;f__UBA1820;g__UBA1820;s__UBA1820 sp003150615	98.39	0	0	2038044	337609	0	5	5	12	1	0.000119194
MAG174	d__Bacteria;p__Campylobacterota;c__Campylobacteria;o__Campylobacterales;f__Campylobacteraceae;g__Campylobacter_B;s__	97.47	1.78	57.14	2189814	55977	0	5	2	9	1	1.66224e-05
MAG175	d__Bacteria;p__Cyanobacteria;c__Vampirovibrionia;o__Gastranaerophilales;f__Gastranaerophilaceae;g__UBA6984;s__UBA6984 sp003258725	89.74	0.85	0	1831992	133658	0	5	7	8	1	0.000250455
MAG176	d__Bacteria;p__Cyanobacteria;c__Vampirovibrionia;o__Gastranaerophilales;f__Gastranaerophilaceae;g__UBA6984;s__UBA6984 sp900550295	83.67	2.55	83.33	1906964	19072	0	3	13	18	1	7.70015e-05
MAG177	d__Bacteria;p__Desulfobacterota;c__Desulfovibrionia;o__Desulfovibrionales;f__Desulfovibrionaceae;g__Bilophila;s__Bilophila wadsworthia	100	0	0	4402432	88027	0	7	5	12	2	0.0021084
MAG178	d__Bacteria;p__Desulfobacterota;c__Desulfovibrionia;o__Desulfovibrionales;f__Desulfovibrionaceae;g__Desulfovibrio;s__Desulfovibrio desulfuricans	99.41	0	0	3309663	23212	0	7	10	19	33	7.23702e-05
MAG179	d__Bacteria;p__Desulfobacterota;c__Desulfovibrionia;o__Desulfovibrionales;f__Desulfovibrionaceae;g__Desulfovibrio;s__Desulfovibrio legallii	100	0	0	2561710	167492	0	6	2	8	4	0.000128479
MAG180	d__Bacteria;p__Desulfobacterota;c__Desulfovibrionia;o__Desulfovibrionales;f__Desulfovibrionaceae;g__Desulfovibrio;s__Desulfovibrio sp900319575	95.95	1.18	0	2634243	55917	0	2	5	11	5	0.00016165
MAG181	d__Bacteria;p__Desulfobacterota;c__Desulfovibrionia;o__Desulfovibrionales;f__Desulfovibrionaceae;g__Desulfovibrio;s__Desulfovibrio sp900556755	99.41	0.71	50	2778420	105781	0	2	10	20	29	0.000404722
MAG182	d__Bacteria;p__Firmicutes;c__Bacilli;o__Erysipelotrichales;f__Erysipelatoclostridiaceae;g__Catenibacterium;s__Catenibacterium mitsuokai	99.06	0	0	2088403	12798	0	0	11	22	2	0.000423671
MAG183	d__Bacteria;p__Firmicutes;c__Bacilli;o__Erysipelotrichales;f__Erysipelatoclostridiaceae;g__Catenibacterium;s__Catenibacterium sp000437715	100	0	0	2203769	22940	0	0	9	20	1	0.000442963
MAG184	d__Bacteria;p__Firmicutes;c__Bacilli;o__Erysipelotrichales;f__Erysipelatoclostridiaceae;g__Coprobacillus;s__Coprobacillus cateniformis	90.57	2.26	28.57	3402455	17220	0	0	5	16	0	0.000157719
MAG185	d__Bacteria;p__Firmicutes;c__Bacilli;o__Erysipelotrichales;f__Erysipelatoclostridiaceae;g__Erysipelatoclostridium;s__Erysipelatoclostridium ramosum	93.87	0.04	100	2785150	9815	0	3	9	17	3	0.000125433
MAG186	d__Bacteria;p__Firmicutes;c__Bacilli;o__Erysipelotrichales;f__Erysipelatoclostridiaceae;g__Faecalibacillus;s__Faecalibacillus intestinalis	99.06	0	0	2805769	63724	0	2	10	20	2	0.000704178
MAG187	d__Bacteria;p__Firmicutes;c__Bacilli;o__Erysipelotrichales;f__Erysipelatoclostridiaceae;g__Longibaculum;s__Longibaculum muris	98.11	2.09	28.57	4374331	16000	0	3	4	16	0	0.00163432
MAG188	d__Bacteria;p__Firmicutes;c__Bacilli;o__Erysipelotrichales;f__Erysipelotrichaceae;g__Absicoccus;s__Absicoccus porci	94.91	3.16	0	1702062	6941	0	1	7	17	1	0.000144367
MAG189	d__Bacteria;p__Firmicutes;c__Bacilli;o__Erysipelotrichales;f__Erysipelotrichaceae;g__Allobaculum;s__	98.11	1.35	0	2441491	35878	0	0	0	1	0	0.000190276
MAG190	d__Bacteria;p__Firmicutes;c__Bacilli;o__Erysipelotrichales;f__Erysipelotrichaceae;g__Amedibacterium;s__Amedibacterium intestinale	94.59	0	0	2205128	15625	0	0	3	14	1	7.01918e-05
MAG191	d__Bacteria;p__Firmicutes;c__Bacilli;o__Erysipelotrichales;f__Erysipelotrichaceae;g__Clostridium_AQ;s__Clostridium_AQ innocuum	100	0	0	3970018	57801	0	0	11	17	2	0.000368522
MAG192	d__Bacteria;p__Firmicutes;c__Bacilli;o__Erysipelotrichales;f__Erysipelotrichaceae;g__Holdemanella;s__Holdemanella biformis	97.3	0	0	2208119	39801	0	1	5	16	2	0.000650098
MAG193	d__Bacteria;p__Firmicutes;c__Bacilli;o__Erysipelotrichales;f__Erysipelotrichaceae;g__Holdemanella;s__Holdemanella sp002299315	97.84	0.84	25	2278339	28353	0	0	7	13	2	0.000921808
MAG194	d__Bacteria;p__Firmicutes;c__Bacilli;o__Erysipelotrichales;f__Erysipelotrichaceae;g__Holdemania;s__Holdemania massiliensis	89.6	2.86	0	3122020	10682	0	0	2	16	1	9.45247e-05
MAG195	d__Bacteria;p__Firmicutes;c__Bacilli;o__Erysipelotrichales;f__Erysipelotrichaceae;g__UBA636;s__UBA636 sp900546285	98.1	0.71	0	1889773	39559	0	0	0	0	0	0.000124963
MAG196	d__Bacteria;p__Firmicutes;c__Bacilli;o__Lactobacillales;f__Enterococcaceae;g__Enterococcus;s__Enterococcus faecalis	88.67	0.56	0	2195470	5468	0	1	10	34	1	0.000111963
MAG197	d__Bacteria;p__Firmicutes;c__Bacilli;o__Lactobacillales;f__Enterococcaceae;g__Enterococcus_B;s__Enterococcus_B faecium	96.25	0.81	0	2431456	14327	0	1	11	29	0	0.000255096
MAG198	d__Bacteria;p__Firmicutes;c__Bacilli;o__Lactobacillales;f__Enterococcaceae;g__Enterococcus_B;s__Enterococcus_B hirae	99.63	0	0	2689471	184392	0	2	8	27	2	0.000495108
MAG199	d__Bacteria;p__Firmicutes;c__Bacilli;o__Lactobacillales;f__Lactobacillaceae;g__Lactobacillus;s__Lactobacillus acidophilus	98.94	0	0	1955829	161565	0	1	3	20	0	0.000194864
MAG200	d__Bacteria;p__Firmicutes;c__Bacilli;o__Lactobacillales;f__Lactobacillaceae;g__Lactobacillus;s__Lactobacillus amylovorus	96.09	0.73	0	1753172	17642	0	1	3	20	1	8.21276e-05
MAG201	d__Bacteria;p__Firmicutes;c__Bacilli;o__Lactobacillales;f__Lactobacillaceae;g__Lactobacillus;s__Lactobacillus crispatus	98.25	0.32	0	2265993	59965	0	2	1	24	0	8.84284e-05
MAG202	d__Bacteria;p__Firmicutes;c__Bacilli;o__Lactobacillales;f__Lactobacillaceae;g__Lactobacillus;s__Lactobacillus delbrueckii	90.37	0.06	0	1398420	6004	0	3	6	22	1	7.85905e-05
MAG203	d__Bacteria;p__Firmicutes;c__Bacilli;o__Lactobacillales;f__Lactobacillaceae;g__Latilactobacillus;s__Latilactobacillus sakei	98.1	0.14	100	1895351	36426	0	2	2	30	3	0.000167752
MAG204	d__Bacteria;p__Firmicutes;c__Bacilli;o__Lactobacillales;f__Lactobacillaceae;g__Ligilactobacillus;s__Ligilactobacillus ruminis	99.48	0	0	2175492	55749	0	3	12	25	3	0.00358508
MAG205	d__Bacteria;p__Firmicutes;c__Bacilli;o__Lactobacillales;f__Lactobacillaceae;g__Ligilactobacillus;s__Ligilactobacillus salivarius	99.48	0.52	0	2101309	89548	0	17	6	35	4	0.00430082
MAG206	d__Bacteria;p__Firmicutes;c__Bacilli;o__Lactobacillales;f__Lactobacillaceae;g__Limosilactobacillus;s__Limosilactobacillus fermentum	98.36	0.55	0	1703330	19074	0	4	12	32	5	0.00021125
MAG207	d__Bacteria;p__Firmicutes;c__Bacilli;o__Lactobacillales;f__Lactobacillaceae;g__Limosilactobacillus;s__Limosilactobacillus mucosae	99.18	0.54	100	2180755	37572	0	1	8	22	2	0.000124398
MAG208	d__Bacteria;p__Firmicutes;c__Bacilli;o__Lactobacillales;f__Lactobacillaceae;g__Limosilactobacillus;s__Limosilactobacillus vaginalis	98.91	0	0	1683277	69851	0	0	7	21	2	0.000211649
MAG209	d__Bacteria;p__Firmicutes;c__Bacilli;o__Lactobacillales;f__Lactobacillaceae;g__Limosilactobacillus;s__Limosilactobacillus vaginalis_A	84.28	1.81	40	1457548	5248	0	0	7	17	1	2.56216e-05
MAG210	d__Bacteria;p__Firmicutes;c__Bacilli;o__Lactobacillales;f__Lactobacillaceae;g__Pediococcus;s__Pediococcus acidilactici	91.47	1.18	20	1683772	6578	0	6	5	36	2	3.63801e-05
MAG211	d__Bacteria;p__Firmicutes;c__Bacilli;o__Lactobacillales;f__Lactobacillaceae;g__Weissella;s__Weissella cibaria	97.85	0.74	100	2211334	15723	0	4	4	21	1	0.00036436
MAG212	d__Bacteria;p__Firmicutes;c__Bacilli;o__Lactobacillales;f__Lactobacillaceae;g__Weissella;s__Weissella confusa	81.62	3.29	90	1636842	7873	0	0	4	19	0	0.000103183
MAG213	d__Bacteria;p__Firmicutes;c__Bacilli;o__Lactobacillales;f__Streptococcaceae;g__Lactococcus;s__Lactococcus lactis	95.72	2.21	14.29	2040127	9926	0	6	18	41	2	9.38934e-05
MAG214	d__Bacteria;p__Firmicutes;c__Bacilli;o__Lactobacillales;f__Streptococcaceae;g__Streptococcus;s__Streptococcus anginosus_C	81.05	1.66	53.85	1409775	5655	0	3	6	21	2	0.000232366
MAG215	d__Bacteria;p__Firmicutes;c__Bacilli;o__Lactobacillales;f__Streptococcaceae;g__Streptococcus;s__Streptococcus infantarius	99.73	0.72	50	1805497	34235	0	4	8	25	2	0.000132955
MAG216	d__Bacteria;p__Firmicutes;c__Bacilli;o__Lactobacillales;f__Streptococcaceae;g__Streptococcus;s__Streptococcus salivarius	99.96	0.73	50	2117641	48501	0	7	10	28	3	0.00170943
MAG217	d__Bacteria;p__Firmicutes;c__Bacilli;o__Lactobacillales;f__Streptococcaceae;g__Streptococcus;s__Streptococcus sp900766505	98.31	0.87	57.14	2077430	75265	0	1	5	26	2	0.000573796
MAG218	d__Bacteria;p__Firmicutes;c__Bacilli;o__Lactobacillales;f__Streptococcaceae;g__Streptococcus;s__Streptococcus thermophilus	97.58	2.02	44.44	1711824	18785	0	2	9	32	3	0.000451505
MAG219	d__Bacteria;p__Firmicutes;c__Bacilli;o__ML615J-28;f__CAG-313;g__CAG-313;s__CAG-313 sp003539625	94.78	1.33	0	1641052	74833	0	0	1	9	0	0.00023352
MAG220	d__Bacteria;p__Firmicutes;c__Bacilli;o__RF39;f__UBA660;g__CAG-1193;s__CAG-1193 sp900550145	88	0	0	1231325	42449	0	0	0	2	0	0.000348993
MAG221	d__Bacteria;p__Firmicutes;c__Bacilli;o__RF39;f__UBA660;g__CAG-302;s__CAG-302 sp000431795	92.42	1.12	0	1324926	177087	0	0	1	5	1	0.00177698
MAG222	d__Bacteria;p__Firmicutes;c__Bacilli;o__RF39;f__UBA660;g__CAG-302;s__CAG-302 sp001916775	92	1.33	0	1201567	28880	0	0	1	5	0	0.0012866
MAG223	d__Bacteria;p__Firmicutes;c__Bacilli;o__RF39;f__UBA660;g__CAG-302;s__CAG-302 sp900543825	93.54	0	0	1080044	80187	0	0	0	0	0	0.000526483
MAG224	d__Bacteria;p__Firmicutes;c__Bacilli;o__RF39;f__UBA660;g__CAG-417;s__CAG-417 sp000432835	93.26	1.28	0	1294739	295181	0	0	0	5	0	0.000441051
MAG225	d__Bacteria;p__Firmicutes;c__Bacilli;o__RF39;f__UBA660;g__CAG-433;s__CAG-433 sp900546245	92.7	0.72	0	1184120	129745	0	0	1	7	0	0.000344137
MAG226	d__Bacteria;p__Firmicutes;c__Bacilli;o__RF39;f__UBA660;g__CAG-451;s__CAG-451 sp000438295	82.58	0.56	0	1078135	31006	0	0	0	6	0	0.000180719
MAG227	d__Bacteria;p__Firmicutes;c__Bacilli;o__RF39;f__UBA660;g__CAG-460;s__CAG-460 sp900544625	91.57	1.28	0	1211061	26581	0	0	1	1	0	0.000901764
MAG228	d__Bacteria;p__Firmicutes;c__Bacilli;o__RF39;f__UBA660;g__CAG-582;s__CAG-582 sp000435515	92.7	1.69	0	1464375	80042	0	0	0	4	0	0.000806886
MAG229	d__Bacteria;p__Firmicutes;c__Bacilli;o__RF39;f__UBA660;g__CAG-628;s__CAG-628 sp000438415	91.57	2.25	0	1174200	72171	0	0	2	6	0	0.000951425
MAG230	d__Bacteria;p__Firmicutes;c__Bacilli;o__RF39;f__UBA660;g__UBA5026;s__UBA5026 sp900552335	94.94	0	0	1211643	42361	0	0	0	0	0	0.000263176
MAG231	d__Bacteria;p__Firmicutes;c__Bacilli;o__RF39;f__UBA660;g__UBA7057;s__UBA7057 sp900542735	93.82	0	0	1362830	51300	0	0	0	1	0	0.000494792
MAG232	d__Bacteria;p__Firmicutes;c__Bacilli;o__RFN20;f__CAG-288;g__CAG-568;s__CAG-568 sp000434395	96.3	1.12	0	1520806	860787	0	0	0	4	0	0.000526028
MAG233	d__Bacteria;p__Firmicutes_A;c__Clostridia;o__Clostridiales;f__Clostridiaceae;g__Clostridium;s__Clostridium sp000435835	89.76	3.35	41.67	2676432	9944	0	0	3	15	0	9.17912e-05
MAG234	d__Bacteria;p__Firmicutes_A;c__Clostridia;o__Clostridiales;f__Clostridiaceae;g__Clostridium;s__Clostridium sp001916075	99.17	0.32	0	2745990	72690	0	0	5	17	0	0.000120991
MAG235	d__Bacteria;p__Firmicutes_A;c__Clostridia;o__Clostridiales;f__Clostridiaceae;g__Clostridium;s__Clostridium sp900540255	94.33	0.9	0	2684276	94520	0	0	0	11	0	0.000363383
MAG236	d__Bacteria;p__Firmicutes_A;c__Clostridia;o__Clostridiales;f__Clostridiaceae;g__Clostridium;s__Clostridium sp900759995	96.17	1.97	0	3695804	9313	0	0	0	6	0	6.56564e-05
MAG237	d__Bacteria;p__Firmicutes_A;c__Clostridia;o__Lachnospirales;f__Anaerotignaceae;g__Anaerotignum;s__Anaerotignum faecicola	97.99	0	0	2224498	121709	0	2	5	13	1	0.00109192
MAG238	d__Bacteria;p__Firmicutes_A;c__Clostridia;o__Lachnospirales;f__Anaerotignaceae;g__UBA8514;s__	98.66	0	0	2640935	162452	0	0	0	0	0	7.18211e-05
MAG239	d__Bacteria;p__Firmicutes_A;c__Clostridia;o__Lachnospirales;f__CAG-274;g__CAG-274;s__CAG-274 sp000432155	94.46	2.01	25	2225216	17963	0	0	4	10	0	0.000123749
MAG240	d__Bacteria;p__Firmicutes_A;c__Clostridia;o__Lachnospirales;f__CAG-274;g__CAG-274;s__CAG-274 sp900545305	98.66	1.34	0	2239649	83196	0	0	4	9	0	9.3376e-05
MAG241	d__Bacteria;p__Firmicutes_A;c__Clostridia;o__Lachnospirales;f__Cellulosilyticaceae;g__Niameybacter;s__Niameybacter sp900549765	97.99	3.58	14.29	3734242	144748	0	0	0	0	0	2.81874e-05
MAG242	d__Bacteria;p__Firmicutes_A;c__Clostridia;o__Lachnospirales;f__Lachnospiraceae;g__Acetatifactor;s__Acetatifactor sp900066365	98.55	0.97	0	2840558	79137	0	1	12	21	0	0.00378778
MAG243	d__Bacteria;p__Firmicutes_A;c__Clostridia;o__Lachnospirales;f__Lachnospiraceae;g__Acetatifactor;s__Acetatifactor sp900066565	97.13	1.45	0	3505494	73956	0	2	6	18	1	0.00356125
MAG244	d__Bacteria;p__Firmicutes_A;c__Clostridia;o__Lachnospirales;f__Lachnospiraceae;g__Agathobacter;s__Agathobacter faecis	98.07	1.22	0	2859793	78355	0	2	15	28	5	0.00390616
MAG245	d__Bacteria;p__Firmicutes_A;c__Clostridia;o__Lachnospirales;f__Lachnospiraceae;g__Agathobacter;s__Agathobacter rectalis	99.28	0	0	2848768	71272	0	1	12	23	5	0.0062328
MAG246	d__Bacteria;p__Firmicutes_A;c__Clostridia;o__Lachnospirales;f__Lachnospiraceae;g__Agathobacter;s__Agathobacter sp900543445	92.42	0.72	0	2532654	74726	0	0	6	11	0	0.000684152
MAG247	d__Bacteria;p__Firmicutes_A;c__Clostridia;o__Lachnospirales;f__Lachnospiraceae;g__Agathobacter;s__Agathobacter sp900550545	99.21	1.2	0	2987552	79997	0	0	9	18	1	0.000850544
MAG248	d__Bacteria;p__Firmicutes_A;c__Clostridia;o__Lachnospirales;f__Lachnospiraceae;g__Agathobacter;s__Agathobacter sp900550845	80.99	1.85	60	2415238	11712	0	1	5	15	0	0.000315045
MAG249	d__Bacteria;p__Firmicutes_A;c__Clostridia;o__Lachnospirales;f__Lachnospiraceae;g__AM51-8;s__AM51-8 sp003478275	93.59	1.38	33.33	2114518	21989	0	0	5	11	1	0.000608794
MAG250	d__Bacteria;p__Firmicutes_A;c__Clostridia;o__Lachnospirales;f__Lachnospiraceae;g__Anaerobutyricum;s__Anaerobutyricum hallii	100	2.36	6.67	3410284	47518	0	2	22	47	7	0.00127732
MAG251	d__Bacteria;p__Firmicutes_A;c__Clostridia;o__Lachnospirales;f__Lachnospiraceae;g__Anaerostipes;s__Anaerostipes hadrus	97.76	0.84	0	2331152	10812	0	3	16	46	3	0.00500452
MAG252	d__Bacteria;p__Firmicutes_A;c__Clostridia;o__Lachnospirales;f__Lachnospiraceae;g__Anaerostipes;s__Anaerostipes hadrus_A	98.66	3.36	0	3417105	47168	0	1	14	38	1	0.00328818
MAG253	d__Bacteria;p__Firmicutes_A;c__Clostridia;o__Lachnospirales;f__Lachnospiraceae;g__Bacteroides_F;s__Bacteroides_F pectinophilus	99.33	0.67	0	2612892	83629	0	5	5	15	1	0.000394529
MAG254	d__Bacteria;p__Firmicutes_A;c__Clostridia;o__Lachnospirales;f__Lachnospiraceae;g__Bariatricus;s__Bariatricus comes	99.42	0	0	2782814	160343	0	1	18	27	0	0.00112041
MAG255	d__Bacteria;p__Firmicutes_A;c__Clostridia;o__Lachnospirales;f__Lachnospiraceae;g__Blautia;s__Blautia hansenii	99.36	0	0	2675135	150202	0	3	13	23	3	0.00014568
MAG256	d__Bacteria;p__Firmicutes_A;c__Clostridia;o__Lachnospirales;f__Lachnospiraceae;g__Blautia;s__Blautia stercoris	98.09	1.27	0	2826100	51354	0	0	7	9	1	0.000729155
MAG257	d__Bacteria;p__Firmicutes_A;c__Clostridia;o__Lachnospirales;f__Lachnospiraceae;g__Blautia_A;s__Blautia_A caecimuris	99.37	0	0	3141930	165230	0	1	7	9	1	0.000810148
MAG258	d__Bacteria;p__Firmicutes_A;c__Clostridia;o__Lachnospirales;f__Lachnospiraceae;g__Blautia_A;s__Blautia_A faecis	90.39	1.67	45.45	3061518	15175	0	1	7	17	1	0.000844308
MAG259	d__Bacteria;p__Firmicutes_A;c__Clostridia;o__Lachnospirales;f__Lachnospiraceae;g__Blautia_A;s__Blautia_A massiliensis	98.1	0.63	0	2957374	48575	0	2	11	22	2	0.00253905
MAG260	d__Bacteria;p__Firmicutes_A;c__Clostridia;o__Lachnospirales;f__Lachnospiraceae;g__Blautia_A;s__Blautia_A sp000436615	97.47	3.2	60	3121199	57269	0	4	7	21	2	0.0012152
MAG261	d__Bacteria;p__Firmicutes_A;c__Clostridia;o__Lachnospirales;f__Lachnospiraceae;g__Blautia_A;s__Blautia_A sp003471165	94.3	0.63	0	3336368	43416	0	6	15	34	2	0.00182062
MAG262	d__Bacteria;p__Firmicutes_A;c__Clostridia;o__Lachnospirales;f__Lachnospiraceae;g__Blautia_A;s__Blautia_A sp900066335	89.68	4.59	66.67	3137919	17164	0	2	12	22	4	0.00142451
MAG263	d__Bacteria;p__Firmicutes_A;c__Clostridia;o__Lachnospirales;f__Lachnospiraceae;g__Blautia_A;s__Blautia_A sp900549015	99.37	0.79	100	3070416	22895	0	3	6	20	2	0.00116939
MAG264	d__Bacteria;p__Firmicutes_A;c__Clostridia;o__Lachnospirales;f__Lachnospiraceae;g__Blautia_A;s__Blautia_A wexlerae	98.58	0	0	4060817	25858	0	4	14	29	4	0.00401222
MAG265	d__Bacteria;p__Firmicutes_A;c__Clostridia;o__Lachnospirales;f__Lachnospiraceae;g__Butyrivibrio_A;s__Butyrivibrio_A crossotus	99.33	0	0	2173339	179101	0	2	9	20	1	0.00125541
MAG266	d__Bacteria;p__Firmicutes_A;c__Clostridia;o__Lachnospirales;f__Lachnospiraceae;g__Butyrivibrio_A;s__Butyrivibrio_A sp000431815	100	0	0	2389263	97959	0	0	4	9	0	0.00063653
MAG267	d__Bacteria;p__Firmicutes_A;c__Clostridia;o__Lachnospirales;f__Lachnospiraceae;g__CAG-127;s__	89.31	0.67	0	2395584	18654	0	0	6	16	1	0.00141956
MAG268	d__Bacteria;p__Firmicutes_A;c__Clostridia;o__Lachnospirales;f__Lachnospiraceae;g__CAG-127;s__CAG-127 sp900319515	98.66	0	0	2822848	177064	0	3	7	16	1	0.00405972
MAG269	d__Bacteria;p__Firmicutes_A;c__Clostridia;o__Lachnospirales;f__Lachnospiraceae;g__CAG-194;s__CAG-194 sp000432915	98.07	2.66	12.5	2870031	93304	0	1	8	16	0	0.000824436
MAG270	d__Bacteria;p__Firmicutes_A;c__Clostridia;o__Lachnospirales;f__Lachnospiraceae;g__CAG-303;s__CAG-303 sp000437755	98.43	2.18	0	2762598	53659	0	0	4	12	0	0.000542924
MAG271	d__Bacteria;p__Firmicutes_A;c__Clostridia;o__Lachnospirales;f__Lachnospiraceae;g__CAG-317;s__CAG-317 sp000433535	89.29	2.44	16.67	2132597	11811	0	0	6	16	1	0.000123691
MAG272	d__Bacteria;p__Firmicutes_A;c__Clostridia;o__Lachnospirales;f__Lachnospiraceae;g__CAG-510;s__CAG-510 sp000434615	98.55	1.55	0	2792880	119044	0	0	3	10	0	0.00060476
MAG273	d__Bacteria;p__Firmicutes_A;c__Clostridia;o__Lachnospirales;f__Lachnospiraceae;g__CAG-590;s__CAG-590 sp000431135	97.99	0	0	2778345	49933	0	0	6	16	1	0.000266254
MAG274	d__Bacteria;p__Firmicutes_A;c__Clostridia;o__Lachnospirales;f__Lachnospiraceae;g__CAG-632;s__CAG-632 sp000431515	100	0	0	2489281	73780	0	0	3	9	3	0.0572849
MAG275	d__Bacteria;p__Firmicutes_A;c__Clostridia;o__Lachnospirales;f__Lachnospiraceae;g__CAG-81;s__CAG-81 sp000435795	98.73	0.16	0	2851224	68826	0	0	7	7	0	0.000386906
MAG276	d__Bacteria;p__Firmicutes_A;c__Clostridia;o__Lachnospirales;f__Lachnospiraceae;g__CAG-81;s__CAG-81 sp900066535	99.37	0	0	3013923	68006	0	4	13	27	1	0.00109221
MAG277	d__Bacteria;p__Firmicutes_A;c__Clostridia;o__Lachnospirales;f__Lachnospiraceae;g__CAG-81;s__CAG-81 sp900066785	91.12	0	0	2682848	64009	0	4	15	23	1	0.000617036
MAG278	d__Bacteria;p__Firmicutes_A;c__Clostridia;o__Lachnospirales;f__Lachnospiraceae;g__CAG-81;s__CAG-81 sp900556965	80.33	2.58	0	2041714	6450	0	0	3	6	0	5.95094e-05
MAG279	d__Bacteria;p__Firmicutes_A;c__Clostridia;o__Lachnospirales;f__Lachnospiraceae;g__CAG-882;s__CAG-882 sp003486385	97.54	0	0	2898035	28681	0	3	6	11	1	0.000594297
MAG280	d__Bacteria;p__Firmicutes_A;c__Clostridia;o__Lachnospirales;f__Lachnospiraceae;g__CAG-95;s__CAG-95 sp000438155	93.75	1.71	9.09	3112362	56320	0	0	7	18	2	0.000488002
MAG281	d__Bacteria;p__Firmicutes_A;c__Clostridia;o__Lachnospirales;f__Lachnospiraceae;g__CAG-95;s__CAG-95 sp900066375	95.49	1.67	0	2675993	49009	0	2	12	19	1	0.000763941
MAG282	d__Bacteria;p__Firmicutes_A;c__Clostridia;o__Lachnospirales;f__Lachnospiraceae;g__CHKCI001;s__	99.05	1.05	0	3622215	90378	0	10	0	0	1	0.000884482
MAG283	d__Bacteria;p__Firmicutes_A;c__Clostridia;o__Lachnospirales;f__Lachnospiraceae;g__Clostridium_Q;s__Clostridium_Q sp000435655	99.37	0	0	2852603	111613	0	0	6	8	0	0.000226618
MAG284	d__Bacteria;p__Firmicutes_A;c__Clostridia;o__Lachnospirales;f__Lachnospiraceae;g__Clostridium_Q;s__Clostridium_Q sp003024715	96.52	0	0	2606860	113474	0	5	6	14	0	0.00160836
MAG285	d__Bacteria;p__Firmicutes_A;c__Clostridia;o__Lachnospirales;f__Lachnospiraceae;g__Clostridium_Q;s__Clostridium_Q symbiosum	93.93	0	0	4616634	29636	0	5	21	43	4	0.00012159
MAG286	d__Bacteria;p__Firmicutes_A;c__Clostridia;o__Lachnospirales;f__Lachnospiraceae;g__COE1;s__COE1 sp001916965	82.96	1.07	0	2525295	7567	0	1	11	19	1	0.000195748
MAG287	d__Bacteria;p__Firmicutes_A;c__Clostridia;o__Lachnospirales;f__Lachnospiraceae;g__Coprococcus;s__Coprococcus eutactus	97.99	0	0	2738276	78344	0	0	11	19	3	0.000667213
MAG288	d__Bacteria;p__Firmicutes_A;c__Clostridia;o__Lachnospirales;f__Lachnospiraceae;g__Coprococcus;s__Coprococcus eutactus_A	99.33	0	0	2846473	202751	0	0	13	23	4	0.00199183
MAG289	d__Bacteria;p__Firmicutes_A;c__Clostridia;o__Lachnospirales;f__Lachnospiraceae;g__Coprococcus;s__Coprococcus sp000433075	99.33	0	0	2438481	198477	0	0	6	14	1	0.000720077
MAG290	d__Bacteria;p__Firmicutes_A;c__Clostridia;o__Lachnospirales;f__Lachnospiraceae;g__Coprococcus;s__Coprococcus sp900066115	99.33	0	0	2697111	345602	0	0	11	23	1	0.00164554
MAG291	d__Bacteria;p__Firmicutes_A;c__Clostridia;o__Lachnospirales;f__Lachnospiraceae;g__Coprococcus;s__Coprococcus sp900548315	93.96	0.34	0	2581115	21103	0	0	12	16	4	0.000307279
MAG292	d__Bacteria;p__Firmicutes_A;c__Clostridia;o__Lachnospirales;f__Lachnospiraceae;g__Coprococcus_A;s__Coprococcus_A catus	89.79	2.71	20	2452134	9537	0	1	6	17	0	0.000832106
MAG293	d__Bacteria;p__Firmicutes_A;c__Clostridia;o__Lachnospirales;f__Lachnospiraceae;g__Dorea;s__Dorea formicigenerans	95.91	0.58	0	2668579	87046	0	1	16	30	1	0.00164207
MAG294	d__Bacteria;p__Firmicutes_A;c__Clostridia;o__Lachnospirales;f__Lachnospiraceae;g__Dorea_A;s__Dorea_A longicatena	96.3	0	0	2442029	42282	0	1	11	24	2	0.00117194
MAG295	d__Bacteria;p__Firmicutes_A;c__Clostridia;o__Lachnospirales;f__Lachnospiraceae;g__Dorea_A;s__Dorea_A longicatena_B	88.07	1.75	25	1893887	8585	0	0	11	20	1	0.00136018
MAG296	d__Bacteria;p__Firmicutes_A;c__Clostridia;o__Lachnospirales;f__Lachnospiraceae;g__Eisenbergiella;s__Eisenbergiella massiliensis	98.28	2.2	0	6599506	275825	0	3	11	21	2	0.000589656
MAG297	d__Bacteria;p__Firmicutes_A;c__Clostridia;o__Lachnospirales;f__Lachnospiraceae;g__Eisenbergiella;s__Eisenbergiella sp003478085	98.85	2.49	0	6778041	153299	0	1	10	26	3	0.000405814
MAG298	d__Bacteria;p__Firmicutes_A;c__Clostridia;o__Lachnospirales;f__Lachnospiraceae;g__Eisenbergiella;s__Eisenbergiella sp900066775	98.53	0.19	0	2863322	66871	0	1	14	25	2	0.00102116
MAG299	d__Bacteria;p__Firmicutes_A;c__Clostridia;o__Lachnospirales;f__Lachnospiraceae;g__Eisenbergiella;s__Eisenbergiella tayi	96.98	3.74	0	6856933	42272	0	5	14	43	6	0.00011768
MAG300	d__Bacteria;p__Firmicutes_A;c__Clostridia;o__Lachnospirales;f__Lachnospiraceae;g__Enterocloster;s__Enterocloster bolteae	97.55	0.56	0	6161448	128540	0	7	15	37	1	0.000357284
MAG301	d__Bacteria;p__Firmicutes_A;c__Clostridia;o__Lachnospirales;f__Lachnospiraceae;g__Enterocloster;s__Enterocloster citroniae	98.73	0	0	6063621	240984	0	6	12	40	3	0.001863
MAG302	d__Bacteria;p__Firmicutes_A;c__Clostridia;o__Lachnospirales;f__Lachnospiraceae;g__Enterocloster;s__Enterocloster sp000431375	98.36	0.95	60	3329272	97583	0	2	7	10	1	0.00106259
MAG303	d__Bacteria;p__Firmicutes_A;c__Clostridia;o__Lachnospirales;f__Lachnospiraceae;g__Enterocloster;s__Enterocloster sp001517625	98.73	0.02	100	2916788	155525	0	0	0	2	0	0.000459187
MAG304	d__Bacteria;p__Firmicutes_A;c__Clostridia;o__Lachnospirales;f__Lachnospiraceae;g__Enterocloster;s__Enterocloster sp900540675	99.37	0.63	0	2921787	67301	0	4	6	9	1	0.000126765
MAG305	d__Bacteria;p__Firmicutes_A;c__Clostridia;o__Lachnospirales;f__Lachnospiraceae;g__Enterocloster;s__Enterocloster sp900541315	97.47	0	0	3476812	38384	0	1	6	9	0	0.0010272
MAG306	d__Bacteria;p__Firmicutes_A;c__Clostridia;o__Lachnospirales;f__Lachnospiraceae;g__Eubacterium_F;s__Eubacterium_F sp003491505	98.66	0	0	2767772	128425	0	2	5	17	2	0.00104374
MAG307	d__Bacteria;p__Firmicutes_A;c__Clostridia;o__Lachnospirales;f__Lachnospiraceae;g__Eubacterium_G;s__Eubacterium_G sp000434315	96.42	3.35	16.67	3316183	20936	0	2	6	17	1	0.000528126
MAG308	d__Bacteria;p__Firmicutes_A;c__Clostridia;o__Lachnospirales;f__Lachnospiraceae;g__Eubacterium_G;s__Eubacterium_G sp000435815	99.33	0.69	50	2675262	150565	0	0	6	15	1	0.000625469
MAG309	d__Bacteria;p__Firmicutes_A;c__Clostridia;o__Lachnospirales;f__Lachnospiraceae;g__Eubacterium_G;s__Eubacterium_G ventriosum	99.33	0	0	2366500	120376	0	0	9	20	0	0.00166272
MAG310	d__Bacteria;p__Firmicutes_A;c__Clostridia;o__Lachnospirales;f__Lachnospiraceae;g__Eubacterium_I;s__Eubacterium_I ramulus	94.85	1.44	0	2626391	37911	0	2	14	26	3	0.000393016
MAG311	d__Bacteria;p__Firmicutes_A;c__Clostridia;o__Lachnospirales;f__Lachnospiraceae;g__Faecalimonas;s__Faecalimonas phoceensis	98.73	1.27	33.33	2821395	75564	0	3	8	12	1	0.00324815
MAG312	d__Bacteria;p__Firmicutes_A;c__Clostridia;o__Lachnospirales;f__Lachnospiraceae;g__Faecalimonas;s__Faecalimonas umbilicata	89.66	0.16	0	2057580	33623	0	1	8	15	1	0.000134182
MAG313	d__Bacteria;p__Firmicutes_A;c__Clostridia;o__Lachnospirales;f__Lachnospiraceae;g__Frisingicoccus;s__Frisingicoccus sp900757195	93.14	0.84	50	2301162	11043	0	0	0	1	0	2.04858e-05
MAG314	d__Bacteria;p__Firmicutes_A;c__Clostridia;o__Lachnospirales;f__Lachnospiraceae;g__Fusicatenibacter;s__Fusicatenibacter saccharivorans	98.95	0.63	0	3221656	117299	0	1	13	20	1	0.0103655
MAG315	d__Bacteria;p__Firmicutes_A;c__Clostridia;o__Lachnospirales;f__Lachnospiraceae;g__GCA-900066135;s__GCA-900066135 sp900543575	83.2	2.11	0	2656401	8350	0	1	5	17	1	0.000350917
MAG316	d__Bacteria;p__Firmicutes_A;c__Clostridia;o__Lachnospirales;f__Lachnospiraceae;g__Hungatella;s__Hungatella effluvii	99.33	2.37	50	7219666	81678	0	5	11	32	2	0.000262851
MAG317	d__Bacteria;p__Firmicutes_A;c__Clostridia;o__Lachnospirales;f__Lachnospiraceae;g__Hungatella;s__Hungatella sp005845265	99.37	2.22	28.57	6658150	124902	0	6	10	36	3	0.00017388
MAG318	d__Bacteria;p__Firmicutes_A;c__Clostridia;o__Lachnospirales;f__Lachnospiraceae;g__KLE1615;s__KLE1615 sp900066985	97.15	2.22	14.29	3538308	69058	0	3	13	25	1	0.00111259
MAG319	d__Bacteria;p__Firmicutes_A;c__Clostridia;o__Lachnospirales;f__Lachnospiraceae;g__Lachnospira;s__Lachnospira eligens_A	98.66	0	0	2861487	180935	0	3	12	23	3	0.00861146
MAG320	d__Bacteria;p__Firmicutes_A;c__Clostridia;o__Lachnospirales;f__Lachnospiraceae;g__Lachnospira;s__Lachnospira rogosae_A	99.33	0	0	2615217	209698	0	3	8	16	3	0.00249202
MAG321	d__Bacteria;p__Firmicutes_A;c__Clostridia;o__Lachnospirales;f__Lachnospiraceae;g__Lachnospira;s__Lachnospira sp000436475	99.33	0.13	83.33	2846991	86143	0	3	5	16	2	0.00132393
MAG322	d__Bacteria;p__Firmicutes_A;c__Clostridia;o__Lachnospirales;f__Lachnospiraceae;g__Lachnospira;s__Lachnospira sp000436535	96.46	0	0	2829422	42850	0	3	4	11	0	0.000424638
MAG323	d__Bacteria;p__Firmicutes_A;c__Clostridia;o__Lachnospirales;f__Lachnospiraceae;g__Lachnospira;s__Lachnospira sp000437735	99.33	0	0	2961417	239269	0	0	5	8	1	0.00192827
MAG324	d__Bacteria;p__Firmicutes_A;c__Clostridia;o__Lachnospirales;f__Lachnospiraceae;g__Lachnospira;s__Lachnospira sp003451515	97.99	0	0	2548991	129144	0	1	13	26	6	0.00270207
MAG325	d__Bacteria;p__Firmicutes_A;c__Clostridia;o__Lachnospirales;f__Lachnospiraceae;g__Lachnospira;s__Lachnospira sp003537285	96.31	1.34	0	2590346	15579	0	3	11	25	3	0.0013672
MAG326	d__Bacteria;p__Firmicutes_A;c__Clostridia;o__Lachnospirales;f__Lachnospiraceae;g__Lachnospira;s__Lachnospira sp900316325	98.66	0	0	2529607	107072	0	1	8	16	3	0.00122228
MAG327	d__Bacteria;p__Firmicutes_A;c__Clostridia;o__Lachnospirales;f__Lachnospiraceae;g__Lachnospira;s__Lachnospira sp900551945	84.77	0	0	2339918	5654	0	0	0	0	1	0.000125671
MAG328	d__Bacteria;p__Firmicutes_A;c__Clostridia;o__Lachnospirales;f__Lachnospiraceae;g__Mediterraneibacter;s__Mediterraneibacter faecis	97.08	3.33	22.22	3126100	32130	0	1	9	20	1	0.00170806
MAG329	d__Bacteria;p__Firmicutes_A;c__Clostridia;o__Lachnospirales;f__Lachnospiraceae;g__Mediterraneibacter;s__Mediterraneibacter lactaris	98.25	0	0	2199591	51577	0	0	4	13	1	0.00106746
MAG330	d__Bacteria;p__Firmicutes_A;c__Clostridia;o__Lachnospirales;f__Lachnospiraceae;g__Mediterraneibacter;s__Mediterraneibacter torques	99.42	0	0	2691377	67228	0	0	11	20	2	0.00256333
MAG331	d__Bacteria;p__Firmicutes_A;c__Clostridia;o__Lachnospirales;f__Lachnospiraceae;g__Roseburia;s__Roseburia hominis	99.5	0.8	0	3247883	86301	0	4	5	16	2	0.00152729
MAG332	d__Bacteria;p__Firmicutes_A;c__Clostridia;o__Lachnospirales;f__Lachnospiraceae;g__Roseburia;s__Roseburia intestinalis	95.88	1.81	0	3238467	34341	0	3	13	25	4	0.000777587
MAG333	d__Bacteria;p__Firmicutes_A;c__Clostridia;o__Lachnospirales;f__Lachnospiraceae;g__Roseburia;s__Roseburia inulinivorans	96.38	0	0	3319203	68669	0	1	15	29	2	0.00296093
MAG334	d__Bacteria;p__Firmicutes_A;c__Clostridia;o__Lachnospirales;f__Lachnospiraceae;g__Roseburia;s__Roseburia sp003470905	97.43	0.12	0	3503290	66590	0	3	13	20	5	0.000950368
MAG335	d__Bacteria;p__Firmicutes_A;c__Clostridia;o__Lachnospirales;f__Lachnospiraceae;g__RUG115;s__RUG115 sp900066395	98.79	1.22	0	2619218	100173	0	3	9	17	3	0.000675191
MAG336	d__Bacteria;p__Firmicutes_A;c__Clostridia;o__Lachnospirales;f__Lachnospiraceae;g__Ruminococcus_A;s__Ruminococcus_A sp003011855	93.04	2	50	2723408	43608	0	5	8	16	1	0.00110301
MAG337	d__Bacteria;p__Firmicutes_A;c__Clostridia;o__Lachnospirales;f__Lachnospiraceae;g__Ruminococcus_B;s__Ruminococcus_B gnavus	99.42	0	0	2724849	59714	0	1	8	21	1	0.00144458
MAG338	d__Bacteria;p__Firmicutes_A;c__Clostridia;o__Lachnospirales;f__Lachnospiraceae;g__TF01-11;s__TF01-11 sp001414325	93.92	0.45	0	3238409	33702	0	1	5	17	4	0.000243806
MAG339	d__Bacteria;p__Firmicutes_A;c__Clostridia;o__Lachnospirales;f__Lachnospiraceae;g__TF01-11;s__TF01-11 sp001916135	94.61	0.22	0	3118963	11803	0	2	4	13	4	0.000623889
MAG340	d__Bacteria;p__Firmicutes_A;c__Clostridia;o__Lachnospirales;f__Lachnospiraceae;g__TF01-11;s__TF01-11 sp003524945	98.66	0	0	3063407	109136	0	3	5	18	1	0.000962901
MAG341	d__Bacteria;p__Firmicutes_A;c__Clostridia;o__Lachnospirales;f__Lachnospiraceae;g__TF01-11;s__TF01-11 sp003529475	96.58	0	0	2434198	16945	0	1	5	15	3	0.000669666
MAG342	d__Bacteria;p__Firmicutes_A;c__Clostridia;o__Lachnospirales;f__Lachnospiraceae;g__TF01-11;s__TF01-11 sp900759665	80.67	0.68	0	2017179	5776	0	2	5	8	1	0.000245635
MAG343	d__Bacteria;p__Firmicutes_A;c__Clostridia;o__Lachnospirales;f__Lachnospiraceae;g__UBA11774;s__UBA11774 sp003507655	95.69	1.76	0	2314064	141372	0	2	5	13	1	0.00038254
MAG344	d__Bacteria;p__Firmicutes_A;c__Clostridia;o__Lachnospirales;f__Lachnospiraceae;g__UBA3402;s__UBA3402 sp003478355	92.58	1.22	25	2630992	11834	0	1	3	10	1	0.000489495
MAG345	d__Bacteria;p__Firmicutes_A;c__Clostridia;o__Lachnospirales;f__Lachnospiraceae;g__UBA9502;s__	95.23	0.79	0	3089555	18854	0	0	0	1	0	2.07703e-06
MAG346	d__Bacteria;p__Firmicutes_A;c__Clostridia;o__Lachnospirales;f__Lachnospiraceae;g__UBA9502;s__UBA9502 sp003480315	96.36	3.32	42.86	2611401	13681	0	1	4	12	0	0.000587092
MAG347	d__Bacteria;p__Firmicutes_A;c__Clostridia;o__Lachnospirales;f__Lachnospiraceae;g__UBA9502;s__UBA9502 sp900538475	98.1	0.95	50	2837341	65437	0	0	0	1	0	0.000183824
MAG348	d__Bacteria;p__Firmicutes_A;c__Clostridia;o__Lachnospirales;f__Lachnospiraceae;g__UBA9502;s__UBA9502 sp900555625	99.37	1.27	0	2928320	68129	0	0	0	2	0	0.00417742
MAG349	d__Bacteria;p__Firmicutes_A;c__Clostridia;o__Lachnospirales;f__Lachnospiraceae;g__UMGS1375;s__UMGS1375 sp900066615	95.99	0	0	2600866	17500	0	2	8	20	1	0.00108098
MAG350	d__Bacteria;p__Firmicutes_A;c__Clostridia;o__Monoglobales;f__Monoglobaceae;g__UMGS1494;s__UMGS1494 sp900552305	97.76	0.67	0	2545193	36251	0	0	0	0	0	3.54319e-05
MAG351	d__Bacteria;p__Firmicutes_A;c__Clostridia;o__Monoglobales_A;f__UBA1381;g__CAG-41;s__CAG-41 sp900066215	97.99	0.67	0	2941716	50391	0	1	11	28	3	0.000902854
MAG352	d__Bacteria;p__Firmicutes_A;c__Clostridia;o__Monoglobales_A;f__UBA9506;g__UBA9506;s__UBA9506 sp003506415	96.92	0	0	2877600	58887	0	0	5	13	1	0.000102673
MAG353	d__Bacteria;p__Firmicutes_A;c__Clostridia;o__Oscillospirales;f__Acutalibacteraceae;g__CAG-177;s__CAG-177 sp000431775	97.05	0	0	2509789	183467	0	0	4	5	0	0.000786625
MAG354	d__Bacteria;p__Firmicutes_A;c__Clostridia;o__Oscillospirales;f__Acutalibacteraceae;g__CAG-177;s__CAG-177 sp003514385	97.27	0	0	2280666	259911	0	1	6	9	1	0.00203438
MAG355	d__Bacteria;p__Firmicutes_A;c__Clostridia;o__Oscillospirales;f__Acutalibacteraceae;g__CAG-177;s__CAG-177 sp003538135	97.27	0	0	2338527	85227	0	1	5	8	0	0.00166038
MAG356	d__Bacteria;p__Firmicutes_A;c__Clostridia;o__Oscillospirales;f__Acutalibacteraceae;g__CAG-180;s__CAG-180 sp000432435	97.99	0.34	0	1980914	124976	0	0	6	10	0	0.00515854
MAG357	d__Bacteria;p__Firmicutes_A;c__Clostridia;o__Oscillospirales;f__Acutalibacteraceae;g__CAG-217;s__CAG-217 sp000436335	97.99	0	0	1819480	104811	0	1	7	13	1	0.00344733
MAG358	d__Bacteria;p__Firmicutes_A;c__Clostridia;o__Oscillospirales;f__Acutalibacteraceae;g__CAG-488;s__CAG-488 sp000434055	96.42	0	0	2173976	126635	0	1	3	10	1	0.000854693
MAG359	d__Bacteria;p__Firmicutes_A;c__Clostridia;o__Oscillospirales;f__Acutalibacteraceae;g__Clostridium_A;s__	90.91	0.22	0	2121948	10259	0	0	0	0	0	4.44033e-05
MAG360	d__Bacteria;p__Firmicutes_A;c__Clostridia;o__Oscillospirales;f__Acutalibacteraceae;g__Clostridium_A;s__Clostridium_A leptum	99.33	0	0	3062324	187847	0	2	8	23	2	0.000910051
MAG361	d__Bacteria;p__Firmicutes_A;c__Clostridia;o__Oscillospirales;f__Acutalibacteraceae;g__Eubacterium_R;s__Eubacterium_R sp000433975	97.32	0	0	1965139	162223	0	0	5	8	0	0.000454598
MAG362	d__Bacteria;p__Firmicutes_A;c__Clostridia;o__Oscillospirales;f__Acutalibacteraceae;g__Eubacterium_R;s__Eubacterium_R sp000434995	98.66	0	0	1900576	182183	0	2	3	13	0	0.000818582
MAG363	d__Bacteria;p__Firmicutes_A;c__Clostridia;o__Oscillospirales;f__Acutalibacteraceae;g__Eubacterium_R;s__Eubacterium_R sp000436835	98.66	0	0	2060595	357906	0	2	5	11	0	0.00164883
MAG364	d__Bacteria;p__Firmicutes_A;c__Clostridia;o__Oscillospirales;f__Acutalibacteraceae;g__Eubacterium_R;s__Eubacterium_R sp900539325	85.03	0.84	0	1886005	6014	0	0	2	10	0	0.00051981
MAG365	d__Bacteria;p__Firmicutes_A;c__Clostridia;o__Oscillospirales;f__Acutalibacteraceae;g__Eubacterium_R;s__Eubacterium_R sp900539775	97.32	0	0	1807503	284302	0	0	2	6	0	0.000481155
MAG366	d__Bacteria;p__Firmicutes_A;c__Clostridia;o__Oscillospirales;f__Acutalibacteraceae;g__Pseudoruminococcus;s__Pseudoruminococcus massiliensis	99.33	0.56	50	2161988	86004	0	0	10	23	5	0.00059787
MAG367	d__Bacteria;p__Firmicutes_A;c__Clostridia;o__Oscillospirales;f__Acutalibacteraceae;g__RUG420;s__RUG420 sp900315285	84.4	1.07	33.33	1708550	5323	0	0	0	0	0	0.00011373
MAG368	d__Bacteria;p__Firmicutes_A;c__Clostridia;o__Oscillospirales;f__Acutalibacteraceae;g__Ruminococcus_E;s__Ruminococcus_E bromii	99.33	0	0	2075914	227929	0	2	11	23	4	0.00106687
MAG369	d__Bacteria;p__Firmicutes_A;c__Clostridia;o__Oscillospirales;f__Acutalibacteraceae;g__Ruminococcus_E;s__Ruminococcus_E bromii_B	99.33	0	0	2034535	143818	0	5	11	23	5	0.00298817
MAG370	d__Bacteria;p__Firmicutes_A;c__Clostridia;o__Oscillospirales;f__Acutalibacteraceae;g__Ruminococcus_E;s__Ruminococcus_E sp003438075	97.99	0.34	0	2580324	103543	0	3	3	12	3	0.00346897
MAG371	d__Bacteria;p__Firmicutes_A;c__Clostridia;o__Oscillospirales;f__Acutalibacteraceae;g__Ruminococcus_E;s__Ruminococcus_E sp003526955	98.66	0.34	0	2076291	139674	0	3	3	12	3	0.0029507
MAG372	d__Bacteria;p__Firmicutes_A;c__Clostridia;o__Oscillospirales;f__Acutalibacteraceae;g__Ruminococcus_E;s__Ruminococcus_E sp900314705	98.66	0	0	2139092	52968	0	1	6	21	3	0.000191595
MAG373	d__Bacteria;p__Firmicutes_A;c__Clostridia;o__Oscillospirales;f__Acutalibacteraceae;g__UBA1417;s__UBA1417 sp003531055	98.66	0	0	2485995	116424	0	0	5	16	1	0.0027033
MAG374	d__Bacteria;p__Firmicutes_A;c__Clostridia;o__Oscillospirales;f__Acutalibacteraceae;g__UBA1417;s__UBA1417 sp900552925	87.1	4.77	0	1939094	6465	0	0	1	3	0	8.38574e-05
MAG375	d__Bacteria;p__Firmicutes_A;c__Clostridia;o__Oscillospirales;f__Acutalibacteraceae;g__UBA1691;s__UBA1691 sp900544375	96.98	2.01	0	2657427	15814	0	0	0	0	0	0.000168087
MAG376	d__Bacteria;p__Firmicutes_A;c__Clostridia;o__Oscillospirales;f__Acutalibacteraceae;g__UBA5905;s__UBA5905 sp004558485	80.11	2.96	0	1462791	4056	0	1	1	7	1	0.000246122
MAG377	d__Bacteria;p__Firmicutes_A;c__Clostridia;o__Oscillospirales;f__Acutalibacteraceae;g__UBA737;s__	95.3	0	0	2143451	73384	0	0	0	4	0	0.000140583
MAG378	d__Bacteria;p__Firmicutes_A;c__Clostridia;o__Oscillospirales;f__Acutalibacteraceae;g__UBA737;s__UBA737 sp002431945	95.3	0	0	2194815	48653	0	0	4	13	1	0.000230491
MAG379	d__Bacteria;p__Firmicutes_A;c__Clostridia;o__Oscillospirales;f__Acutalibacteraceae;g__UBA737;s__UBA737 sp900549055	89.35	1.72	40	2281418	24302	0	0	0	5	0	0.000170233
MAG380	d__Bacteria;p__Firmicutes_A;c__Clostridia;o__Oscillospirales;f__Acutalibacteraceae;g__UBA737;s__UBA737 sp900549755	92.62	1.59	25	2584508	13294	0	0	0	5	0	0.000116301
MAG381	d__Bacteria;p__Firmicutes_A;c__Clostridia;o__Oscillospirales;f__Acutalibacteraceae;g__UMGS1071;s__	90.93	4.03	33.33	1987899	9939	0	0	0	1	0	2.28237e-05
MAG382	d__Bacteria;p__Firmicutes_A;c__Clostridia;o__Oscillospirales;f__Acutalibacteraceae;g__UMGS1071;s__UMGS1071 sp900541905	95.3	0.67	50	2006509	29747	0	0	0	1	1	0.000172952
MAG383	d__Bacteria;p__Firmicutes_A;c__Clostridia;o__Oscillospirales;f__Acutalibacteraceae;g__UMGS1071;s__UMGS1071 sp900542375	97.32	0	0	2024580	233322	0	0	0	1	0	0.00142094
MAG384	d__Bacteria;p__Firmicutes_A;c__Clostridia;o__Oscillospirales;f__Acutalibacteraceae;g__UMGS1397;s__	93.54	2.35	0	2602631	11409	0	0	0	0	0	1.08888e-05
MAG385	d__Bacteria;p__Firmicutes_A;c__Clostridia;o__Oscillospirales;f__Acutalibacteraceae;g__UMGS1474;s__UMGS1474 sp900547105	96.42	0.67	0	2230833	134555	0	0	0	0	0	0.000521207
MAG386	d__Bacteria;p__Firmicutes_A;c__Clostridia;o__Oscillospirales;f__Acutalibacteraceae;g__UMGS1484;s__UMGS1484 sp900552285	94.52	0	0	1810714	111698	0	0	0	0	0	0.000148643
MAG387	d__Bacteria;p__Firmicutes_A;c__Clostridia;o__Oscillospirales;f__Acutalibacteraceae;g__UMGS1623;s__	84.06	1.34	0	1977724	4475	0	0	0	0	0	0.000134047
MAG388	d__Bacteria;p__Firmicutes_A;c__Clostridia;o__Oscillospirales;f__Acutalibacteraceae;g__UMGS172;s__UMGS172 sp900539855	97.32	0	0	2085783	123624	0	0	0	0	0	0.000155927
MAG389	d__Bacteria;p__Firmicutes_A;c__Clostridia;o__Oscillospirales;f__Acutalibacteraceae;g__UMGS263;s__	97.99	0.67	0	2562428	35551	0	0	0	0	0	0.000101113
MAG390	d__Bacteria;p__Firmicutes_A;c__Clostridia;o__Oscillospirales;f__Acutalibacteraceae;g__UMGS856;s__UMGS856 sp900546265	95.13	3.36	0	3227906	29790	0	0	0	0	0	0.000208387
MAG391	d__Bacteria;p__Firmicutes_A;c__Clostridia;o__Oscillospirales;f__Butyricicoccaceae;g__Agathobaculum;s__Agathobaculum butyriciproducens	95.3	0	0	2293759	89529	0	0	10	23	2	0.00173775
MAG392	d__Bacteria;p__Firmicutes_A;c__Clostridia;o__Oscillospirales;f__Butyricicoccaceae;g__Agathobaculum;s__Agathobaculum sp003481705	98.66	0.47	100	2354793	80347	0	0	4	16	1	0.00106198
MAG393	d__Bacteria;p__Firmicutes_A;c__Clostridia;o__Oscillospirales;f__Butyricicoccaceae;g__AM07-15;s__AM07-15 sp003477405	89.97	1.34	0	2425088	15505	0	0	9	12	0	0.000156688
MAG394	d__Bacteria;p__Firmicutes_A;c__Clostridia;o__Oscillospirales;f__Butyricicoccaceae;g__Butyricicoccus;s__	99.33	0	0	2288352	85451	0	0	0	2	0	0.000143422
MAG395	d__Bacteria;p__Firmicutes_A;c__Clostridia;o__Oscillospirales;f__Butyricicoccaceae;g__Butyricicoccus_A;s__Butyricicoccus_A sp002395695	94.97	1.68	0	2098785	12685	0	0	0	1	0	0.000371368
MAG396	d__Bacteria;p__Firmicutes_A;c__Clostridia;o__Oscillospirales;f__CAG-272;g__CAG-272;s__CAG-272 sp000433515	96.25	0.73	0	2616847	102053	0	0	5	10	0	9.61433e-05
MAG397	d__Bacteria;p__Firmicutes_A;c__Clostridia;o__Oscillospirales;f__CAG-272;g__CAG-448;s__CAG-448 sp003150135	96.2	0	0	2443340	53652	0	0	4	10	1	0.000332034
MAG398	d__Bacteria;p__Firmicutes_A;c__Clostridia;o__Oscillospirales;f__CAG-272;g__CAG-724;s__CAG-724 sp003524145	92.17	0.22	0	2389338	76246	0	0	5	11	1	0.00406025
MAG399	d__Bacteria;p__Firmicutes_A;c__Clostridia;o__Oscillospirales;f__CAG-272;g__CAG-841;s__CAG-841 sp000437375	92.17	0.67	0	1794559	46507	0	0	4	6	0	0.000565967
MAG400	d__Bacteria;p__Firmicutes_A;c__Clostridia;o__Oscillospirales;f__CAG-272;g__CAG-841;s__CAG-841 sp900544285	92	0	0	1843303	80349	0	0	0	5	0	0.000222202
MAG401	d__Bacteria;p__Firmicutes_A;c__Clostridia;o__Oscillospirales;f__CAG-272;g__HGM12669;s__HGM12669 sp900761935	91.44	0.67	0	2007579	8820	0	0	1	1	0	2.92015e-05
MAG402	d__Bacteria;p__Firmicutes_A;c__Clostridia;o__Oscillospirales;f__CAG-272;g__UBA11512;s__UBA11512 sp003522145	94.18	0.67	0	1979764	107047	0	0	4	13	1	0.000451549
MAG403	d__Bacteria;p__Firmicutes_A;c__Clostridia;o__Oscillospirales;f__CAG-272;g__UMGS1312;s__UMGS1312 sp900550625	97.76	0	0	2023048	63307	0	0	0	1	0	0.000331402
MAG404	d__Bacteria;p__Firmicutes_A;c__Clostridia;o__Oscillospirales;f__CAG-272;g__UMGS902;s__UMGS902 sp003343845	89.18	1.34	50	2033751	11372	0	0	4	13	0	7.11092e-05
MAG405	d__Bacteria;p__Firmicutes_A;c__Clostridia;o__Oscillospirales;f__CAG-272;g__UMGS911;s__	92.96	1.01	0	2226497	16786	0	0	0	2	0	8.64582e-06
MAG406	d__Bacteria;p__Firmicutes_A;c__Clostridia;o__Oscillospirales;f__CAG-272;g__UMGS911;s__UMGS911 sp900545935	91.55	0	0	2252078	70804	0	0	5	11	1	0.000251661
MAG407	d__Bacteria;p__Firmicutes_A;c__Clostridia;o__Oscillospirales;f__CAG-382;g__UMGS882;s__UMGS882 sp900546385	95.58	0.67	0	3038610	139821	0	0	0	1	1	3.13218e-05
MAG408	d__Bacteria;p__Firmicutes_A;c__Clostridia;o__Oscillospirales;f__Oscillospiraceae;g__CAG-103;s__CAG-103 sp000432375	93.29	0	0	1948110	328446	0	1	5	11	0	0.00316837
MAG409	d__Bacteria;p__Firmicutes_A;c__Clostridia;o__Oscillospirales;f__Oscillospiraceae;g__CAG-103;s__CAG-103 sp900317855	88.9	0.56	50	1787141	20515	0	0	4	10	0	0.000691521
MAG410	d__Bacteria;p__Firmicutes_A;c__Clostridia;o__Oscillospirales;f__Oscillospiraceae;g__CAG-103;s__CAG-103 sp900543625	96.31	0.67	0	2233096	173218	0	1	2	9	0	0.00270478
MAG411	d__Bacteria;p__Firmicutes_A;c__Clostridia;o__Oscillospirales;f__Oscillospiraceae;g__CAG-103;s__CAG-103 sp900757655	90.6	0	0	1973358	71574	0	0	5	11	0	0.00195583
MAG412	d__Bacteria;p__Firmicutes_A;c__Clostridia;o__Oscillospirales;f__Oscillospiraceae;g__CAG-110;s__	89.02	2.06	60	2627533	11557	0	0	0	2	0	0.00066659
MAG413	d__Bacteria;p__Firmicutes_A;c__Clostridia;o__Oscillospirales;f__Oscillospiraceae;g__CAG-110;s__CAG-110 sp000434635	97.09	0	0	2282682	18317	0	0	5	9	1	0.00147469
MAG414	d__Bacteria;p__Firmicutes_A;c__Clostridia;o__Oscillospirales;f__Oscillospiraceae;g__CAG-110;s__CAG-110 sp000435995	96.49	2.24	20	2727306	35554	0	0	5	12	0	0.000148107
MAG415	d__Bacteria;p__Firmicutes_A;c__Clostridia;o__Oscillospirales;f__Oscillospiraceae;g__CAG-110;s__CAG-110 sp003525905	93.52	0.81	100	2088408	23694	0	0	8	15	2	0.00253551
MAG416	d__Bacteria;p__Firmicutes_A;c__Clostridia;o__Oscillospirales;f__Oscillospiraceae;g__CAG-110;s__CAG-110 sp900540635	92.72	0.89	0	2689254	11876	0	0	0	2	0	0.00180665
MAG417	d__Bacteria;p__Firmicutes_A;c__Clostridia;o__Oscillospirales;f__Oscillospiraceae;g__CAG-110;s__CAG-110 sp900544705	92.39	1.41	0	2151845	53293	0	0	0	1	0	0.00254109
MAG418	d__Bacteria;p__Firmicutes_A;c__Clostridia;o__Oscillospirales;f__Oscillospiraceae;g__CAG-110;s__CAG-110 sp900546075	97.09	0.34	0	2860022	33674	0	1	3	9	1	0.00196067
MAG419	d__Bacteria;p__Firmicutes_A;c__Clostridia;o__Oscillospirales;f__Oscillospiraceae;g__CAG-110;s__CAG-110 sp900546415	91.95	0.67	0	1887924	15129	0	0	0	0	0	0.00049509
MAG420	d__Bacteria;p__Firmicutes_A;c__Clostridia;o__Oscillospirales;f__Oscillospiraceae;g__CAG-110;s__CAG-110 sp900549495	96.32	2.13	40	2227636	13048	0	0	0	2	0	0.000239628
MAG421	d__Bacteria;p__Firmicutes_A;c__Clostridia;o__Oscillospirales;f__Oscillospiraceae;g__CAG-110;s__CAG-110 sp900549705	95.31	0.22	100	2401492	12289	0	0	0	1	0	0.000348144
MAG422	d__Bacteria;p__Firmicutes_A;c__Clostridia;o__Oscillospirales;f__Oscillospiraceae;g__CAG-170;s__CAG-170 sp000432135	91.95	1.34	0	2948206	52318	0	0	7	11	2	0.00210971
MAG423	d__Bacteria;p__Firmicutes_A;c__Clostridia;o__Oscillospirales;f__Oscillospiraceae;g__CAG-170;s__CAG-170 sp000436735	93.96	2.52	20	2724977	43972	0	0	5	10	0	0.00121664
MAG424	d__Bacteria;p__Firmicutes_A;c__Clostridia;o__Oscillospirales;f__Oscillospiraceae;g__CAG-170;s__CAG-170 sp002404795	87.36	0.67	0	2265615	17611	0	0	0	7	0	0.000965503
MAG425	d__Bacteria;p__Firmicutes_A;c__Clostridia;o__Oscillospirales;f__Oscillospiraceae;g__CAG-170;s__CAG-170 sp003516765	93.29	2.35	0	2283706	17865	0	0	5	10	0	0.000839918
MAG426	d__Bacteria;p__Firmicutes_A;c__Clostridia;o__Oscillospirales;f__Oscillospiraceae;g__CAG-170;s__CAG-170 sp900545925	93.96	2.35	0	3342717	86406	0	0	3	9	1	0.0015257
MAG427	d__Bacteria;p__Firmicutes_A;c__Clostridia;o__Oscillospirales;f__Oscillospiraceae;g__CAG-170;s__CAG-170 sp900548625	94.95	3.45	23.08	2035037	38613	0	0	1	4	0	0.000819159
MAG428	d__Bacteria;p__Firmicutes_A;c__Clostridia;o__Oscillospirales;f__Oscillospiraceae;g__CAG-170;s__CAG-170 sp900553545	89.71	3.02	16.67	2206565	42467	0	0	3	11	2	0.000690228
MAG429	d__Bacteria;p__Firmicutes_A;c__Clostridia;o__Oscillospirales;f__Oscillospiraceae;g__CAG-170;s__CAG-170 sp900555665	89.53	2.79	0	1826280	20682	0	0	2	4	0	0.000215036
MAG430	d__Bacteria;p__Firmicutes_A;c__Clostridia;o__Oscillospirales;f__Oscillospiraceae;g__CAG-83;s__CAG-83 sp000431575	93.29	0.69	50	2015159	56311	0	1	7	18	0	0.00270467
MAG431	d__Bacteria;p__Firmicutes_A;c__Clostridia;o__Oscillospirales;f__Oscillospiraceae;g__CAG-83;s__CAG-83 sp000435555	91.95	0.67	0	1783587	22734	0	0	5	11	0	0.00245676
MAG432	d__Bacteria;p__Firmicutes_A;c__Clostridia;o__Oscillospirales;f__Oscillospiraceae;g__CAG-83;s__CAG-83 sp000435975	91.28	1.17	0	1778097	28195	0	1	4	14	1	0.00121671
MAG433	d__Bacteria;p__Firmicutes_A;c__Clostridia;o__Oscillospirales;f__Oscillospiraceae;g__CAG-83;s__CAG-83 sp001916855	91.28	0.67	0	1933439	36200	0	1	2	17	2	0.00253319
MAG434	d__Bacteria;p__Firmicutes_A;c__Clostridia;o__Oscillospirales;f__Oscillospiraceae;g__CAG-83;s__CAG-83 sp003487665	91.61	4.55	35.71	2158717	17053	0	0	4	10	1	0.0027089
MAG435	d__Bacteria;p__Firmicutes_A;c__Clostridia;o__Oscillospirales;f__Oscillospiraceae;g__CAG-83;s__CAG-83 sp003539495	91.28	1.34	50	1969187	101394	0	0	8	20	1	0.00123636
MAG436	d__Bacteria;p__Firmicutes_A;c__Clostridia;o__Oscillospirales;f__Oscillospiraceae;g__CAG-83;s__CAG-83 sp900545495	91.99	2.68	60	1901291	15655	0	0	0	4	0	0.00112291
MAG437	d__Bacteria;p__Firmicutes_A;c__Clostridia;o__Oscillospirales;f__Oscillospiraceae;g__CAG-83;s__CAG-83 sp900545585	93.62	0.67	0	2315397	60880	0	0	6	12	1	0.00273401
MAG438	d__Bacteria;p__Firmicutes_A;c__Clostridia;o__Oscillospirales;f__Oscillospiraceae;g__CAG-83;s__CAG-83 sp900547745	91.28	0.67	0	2019753	30240	0	0	0	3	1	0.000740336
MAG439	d__Bacteria;p__Firmicutes_A;c__Clostridia;o__Oscillospirales;f__Oscillospiraceae;g__CAG-83;s__CAG-83 sp900548615	96.31	1.57	0	2644283	30439	0	0	3	6	0	0.00190766
MAG440	d__Bacteria;p__Firmicutes_A;c__Clostridia;o__Oscillospirales;f__Oscillospiraceae;g__CAG-83;s__CAG-83 sp900549395	85.63	1.01	50	1863584	25847	0	0	7	17	2	0.000889124
MAG441	d__Bacteria;p__Firmicutes_A;c__Clostridia;o__Oscillospirales;f__Oscillospiraceae;g__CAG-83;s__CAG-83 sp900552475	90.94	2.72	10	1934615	8970	0	0	1	5	0	0.000835417
MAG442	d__Bacteria;p__Firmicutes_A;c__Clostridia;o__Oscillospirales;f__Oscillospiraceae;g__CAG-83;s__CAG-83 sp900552725	89.26	2.6	70.59	2027895	35674	0	0	0	3	0	0.00087342
MAG443	d__Bacteria;p__Firmicutes_A;c__Clostridia;o__Oscillospirales;f__Oscillospiraceae;g__CAG-83;s__CAG-83 sp900757415	95.81	3.38	28.57	2223811	38449	0	0	1	1	0	0.00109466
MAG444	d__Bacteria;p__Firmicutes_A;c__Clostridia;o__Oscillospirales;f__Oscillospiraceae;g__CAG-83;s__CAG-83 sp902388735	82.21	1.01	33.33	1673615	37747	0	0	3	17	0	0.000119859
MAG445	d__Bacteria;p__Firmicutes_A;c__Clostridia;o__Oscillospirales;f__Oscillospiraceae;g__Dysosmobacter;s__Dysosmobacter sp001916835	98.66	0	0	2914446	73066	0	0	4	8	2	0.00294169
MAG446	d__Bacteria;p__Firmicutes_A;c__Clostridia;o__Oscillospirales;f__Oscillospiraceae;g__Dysosmobacter;s__Dysosmobacter welbionis	96.64	0	0	2773386	151268	0	0	16	35	3	0.00204012
MAG447	d__Bacteria;p__Firmicutes_A;c__Clostridia;o__Oscillospirales;f__Oscillospiraceae;g__ER4;s__ER4 sp000765235	98.66	0	0	2325788	92149	0	0	4	10	2	0.00658735
MAG448	d__Bacteria;p__Firmicutes_A;c__Clostridia;o__Oscillospirales;f__Oscillospiraceae;g__ER4;s__ER4 sp003522105	96.64	3.44	18.18	1815228	27514	0	0	7	6	1	0.0012585
MAG449	d__Bacteria;p__Firmicutes_A;c__Clostridia;o__Oscillospirales;f__Oscillospiraceae;g__ER4;s__ER4 sp900317525	93.61	0.08	75	1788332	66240	0	0	4	8	0	0.00238973
MAG450	d__Bacteria;p__Firmicutes_A;c__Clostridia;o__Oscillospirales;f__Oscillospiraceae;g__ER4;s__ER4 sp900550165	94.97	3.36	16.67	1921610	26830	0	0	2	5	0	0.000946229
MAG451	d__Bacteria;p__Firmicutes_A;c__Clostridia;o__Oscillospirales;f__Oscillospiraceae;g__Evtepia;s__Evtepia sp004556345	93.27	2.97	12.5	2161739	8915	0	0	0	3	0	0.00070258
MAG452	d__Bacteria;p__Firmicutes_A;c__Clostridia;o__Oscillospirales;f__Oscillospiraceae;g__F23-B02;s__F23-B02 sp001916715	89.93	0.67	0	1869196	30000	0	0	2	8	1	0.000553292
MAG453	d__Bacteria;p__Firmicutes_A;c__Clostridia;o__Oscillospirales;f__Oscillospiraceae;g__Flavonifractor;s__	89.37	2.46	0	2208175	6737	0	0	1	6	0	0.000177833
MAG454	d__Bacteria;p__Firmicutes_A;c__Clostridia;o__Oscillospirales;f__Oscillospiraceae;g__Flavonifractor;s__Flavonifractor plautii	99.33	0.13	0	3588796	162167	0	1	20	38	5	0.00184107
MAG455	d__Bacteria;p__Firmicutes_A;c__Clostridia;o__Oscillospirales;f__Oscillospiraceae;g__Intestinimonas;s__Intestinimonas butyriciproducens	84.75	0.96	26.67	2684652	30975	0	3	14	26	1	0.000257463
MAG456	d__Bacteria;p__Firmicutes_A;c__Clostridia;o__Oscillospirales;f__Oscillospiraceae;g__Lawsonibacter;s__Lawsonibacter sp900066825	96.92	0	0	2105230	35540	0	0	7	16	1	0.000651649
MAG457	d__Bacteria;p__Firmicutes_A;c__Clostridia;o__Oscillospirales;f__Oscillospiraceae;g__Lawsonibacter;s__Lawsonibacter sp902363045	94.97	0	0	2082394	13587	0	0	8	12	0	0.000234367
MAG458	d__Bacteria;p__Firmicutes_A;c__Clostridia;o__Oscillospirales;f__Oscillospiraceae;g__UBA1777;s__UBA1777 sp003150355	89.26	0.34	0	2113553	12371	0	0	6	10	1	0.000307158
MAG459	d__Bacteria;p__Firmicutes_A;c__Clostridia;o__Oscillospirales;f__Oscillospiraceae;g__UBA1777;s__UBA1777 sp900547315	88.88	0	0	2023848	18147	0	0	0	0	0	0.000640428
MAG460	d__Bacteria;p__Firmicutes_A;c__Clostridia;o__Oscillospirales;f__Oscillospiraceae;g__UBA1777;s__UBA1777 sp900549645	86.58	0.8	50	1886860	12658	0	0	0	2	0	0.000174058
MAG461	d__Bacteria;p__Firmicutes_A;c__Clostridia;o__Oscillospirales;f__Oscillospiraceae;g__UBA1777;s__UBA1777 sp900549865	86.69	0	0	2325503	11050	0	0	2	1	0	0.000118219
MAG462	d__Bacteria;p__Firmicutes_A;c__Clostridia;o__Oscillospirales;f__Oscillospiraceae;g__UBA5446;s__UBA5446 sp900543085	96.31	0.83	50	2687613	46491	0	0	0	0	0	0.000447022
MAG463	d__Bacteria;p__Firmicutes_A;c__Clostridia;o__Oscillospirales;f__Oscillospiraceae;g__UBA5446;s__UBA5446 sp900544295	93.96	0.49	0	2339772	14488	0	0	0	0	0	0.000126751
MAG464	d__Bacteria;p__Firmicutes_A;c__Clostridia;o__Oscillospirales;f__Oscillospiraceae;g__UBA5446;s__UBA5446 sp900545405	80.26	1.57	0	1909527	4402	0	0	0	2	0	0.000173967
MAG465	d__Bacteria;p__Firmicutes_A;c__Clostridia;o__Oscillospirales;f__Oscillospiraceae;g__UBA738;s__UBA738 sp003522945	85.18	0.81	0	2110749	13983	0	0	6	9	1	0.000636693
MAG466	d__Bacteria;p__Firmicutes_A;c__Clostridia;o__Oscillospirales;f__Oscillospiraceae;g__UBA738;s__UBA738 sp900763675	82	2.35	25	1859802	4865	0	0	3	4	0	6.41509e-05
MAG467	d__Bacteria;p__Firmicutes_A;c__Clostridia;o__Oscillospirales;f__Ruminococcaceae;g__Angelakisella;s__Angelakisella sp900547385	88.37	0	0	2033080	152882	0	0	1	6	0	0.00172899
MAG468	d__Bacteria;p__Firmicutes_A;c__Clostridia;o__Oscillospirales;f__Ruminococcaceae;g__Angelakisella;s__Angelakisella sp900552845	85.35	0	0	1980682	14589	0	0	0	2	0	0.000550747
MAG469	d__Bacteria;p__Firmicutes_A;c__Clostridia;o__Oscillospirales;f__Ruminococcaceae;g__CAG-115;s__CAG-115 sp000432175	88.86	1.92	0	2325187	5326	0	0	3	7	1	7.52075e-05
MAG470	d__Bacteria;p__Firmicutes_A;c__Clostridia;o__Oscillospirales;f__Ruminococcaceae;g__CAG-115;s__CAG-115 sp003507295	98.66	0.67	0	2788276	149628	0	0	1	11	1	0.000348439
MAG471	d__Bacteria;p__Firmicutes_A;c__Clostridia;o__Oscillospirales;f__Ruminococcaceae;g__CAG-115;s__CAG-115 sp003531585	97.99	0	0	3344030	52525	0	0	5	13	0	0.00036647
MAG472	d__Bacteria;p__Firmicutes_A;c__Clostridia;o__Oscillospirales;f__Ruminococcaceae;g__CAG-353;s__CAG-353 sp900066885	81.36	0.55	14.29	2423032	5518	0	1	9	57	0	2.36743e-05
MAG473	d__Bacteria;p__Firmicutes_A;c__Clostridia;o__Oscillospirales;f__Ruminococcaceae;g__D5;s__D5 sp900113995	96.64	0.67	0	2698734	79175	0	0	5	11	0	0.000133032
MAG474	d__Bacteria;p__Firmicutes_A;c__Clostridia;o__Oscillospirales;f__Ruminococcaceae;g__Faecalibacterium;s__Faecalibacterium prausnitzii	100	0.76	33.33	2781961	18352	0.950395	1	13	30	1	0.00895899
MAG475	d__Bacteria;p__Firmicutes_A;c__Clostridia;o__Oscillospirales;f__Ruminococcaceae;g__Faecalibacterium;s__Faecalibacterium prausnitzii_C	100	0	0	2613095	137992	0	2	10	20	2	0.00913092
MAG476	d__Bacteria;p__Firmicutes_A;c__Clostridia;o__Oscillospirales;f__Ruminococcaceae;g__Faecalibacterium;s__Faecalibacterium prausnitzii_D	93.84	0.68	100	1983276	19020	0	1	8	23	3	0.00714482
MAG477	d__Bacteria;p__Firmicutes_A;c__Clostridia;o__Oscillospirales;f__Ruminococcaceae;g__Faecalibacterium;s__Faecalibacterium prausnitzii_E	100	0	0	2191315	30729	0	1	6	30	0	0.00872926
MAG478	d__Bacteria;p__Firmicutes_A;c__Clostridia;o__Oscillospirales;f__Ruminococcaceae;g__Faecalibacterium;s__Faecalibacterium prausnitzii_G	100	0	0	2348373	192926	0	1	9	28	2	0.0153759
MAG479	d__Bacteria;p__Firmicutes_A;c__Clostridia;o__Oscillospirales;f__Ruminococcaceae;g__Faecalibacterium;s__Faecalibacterium prausnitzii_H	94.68	3.62	83.33	2812018	40257	0	3	10	32	2	0.00297916
MAG480	d__Bacteria;p__Firmicutes_A;c__Clostridia;o__Oscillospirales;f__Ruminococcaceae;g__Faecalibacterium;s__Faecalibacterium prausnitzii_I	90.84	2.1	100	2011924	45100	0	1	4	17	1	0.00451243
MAG481	d__Bacteria;p__Firmicutes_A;c__Clostridia;o__Oscillospirales;f__Ruminococcaceae;g__Faecalibacterium;s__Faecalibacterium prausnitzii_J	83.92	1.59	100	1962734	8172	0	1	9	16	1	0.00330542
MAG482	d__Bacteria;p__Firmicutes_A;c__Clostridia;o__Oscillospirales;f__Ruminococcaceae;g__Faecalibacterium;s__Faecalibacterium sp900539885	98.43	2.72	100	2405233	29067	0	1	10	23	2	0.00452257
MAG483	d__Bacteria;p__Firmicutes_A;c__Clostridia;o__Oscillospirales;f__Ruminococcaceae;g__Faecalibacterium;s__Faecalibacterium sp900539945	97.34	1.08	100	2344006	72280	0	1	4	20	0	0.0117464
MAG484	d__Bacteria;p__Firmicutes_A;c__Clostridia;o__Oscillospirales;f__Ruminococcaceae;g__Faecalibacterium;s__Faecalibacterium sp900758465	88.35	4.08	83.33	1886675	13890	0	1	8	28	2	0.00107467
MAG485	d__Bacteria;p__Firmicutes_A;c__Clostridia;o__Oscillospirales;f__Ruminococcaceae;g__Faecalibacterium;s__Faecalibacterium sp900765705	97.28	1.59	50	2493529	71728	0	2	13	31	1	0.00390596
MAG486	d__Bacteria;p__Firmicutes_A;c__Clostridia;o__Oscillospirales;f__Ruminococcaceae;g__Gemmiger;s__Gemmiger formicilis	97.28	0	0	3441993	71005	0	0	7	9	0	0.00746553
MAG487	d__Bacteria;p__Firmicutes_A;c__Clostridia;o__Oscillospirales;f__Ruminococcaceae;g__Gemmiger;s__Gemmiger qucibialis	98.19	0	0	2588071	15531	0	3	6	9	1	0.00306659
MAG488	d__Bacteria;p__Firmicutes_A;c__Clostridia;o__Oscillospirales;f__Ruminococcaceae;g__Gemmiger;s__Gemmiger sp900539695	97.28	0	0	2471199	43979	0	0	6	7	1	0.00160845
MAG489	d__Bacteria;p__Firmicutes_A;c__Clostridia;o__Oscillospirales;f__Ruminococcaceae;g__Gemmiger;s__Gemmiger sp900540595	96.6	0	0	2777395	14651	0	0	3	10	0	0.00180571
MAG490	d__Bacteria;p__Firmicutes_A;c__Clostridia;o__Oscillospirales;f__Ruminococcaceae;g__Gemmiger;s__Gemmiger sp900554145	82.34	0.68	0	1840334	5271	0	0	2	5	0	0.000430246
MAG491	d__Bacteria;p__Firmicutes_A;c__Clostridia;o__Oscillospirales;f__Ruminococcaceae;g__Negativibacillus;s__Negativibacillus massiliensis	97.56	2.01	0	2623592	39295	0	0	3	11	0	0.000143956
MAG492	d__Bacteria;p__Firmicutes_A;c__Clostridia;o__Oscillospirales;f__Ruminococcaceae;g__Negativibacillus;s__Negativibacillus sp000435195	83.76	0.78	0	1911457	9356	0	0	2	7	0	0.000628958
MAG493	d__Bacteria;p__Firmicutes_A;c__Clostridia;o__Oscillospirales;f__Ruminococcaceae;g__Phocea;s__Phocea massiliensis	95.3	0.67	0	2238156	191827	0	2	10	24	2	0.00299726
MAG494	d__Bacteria;p__Firmicutes_A;c__Clostridia;o__Oscillospirales;f__Ruminococcaceae;g__Ruminiclostridium_E;s__Ruminiclostridium_E siraeum	98.99	0	0	2689415	150931	0	5	9	20	1	0.00121941
MAG495	d__Bacteria;p__Firmicutes_A;c__Clostridia;o__Oscillospirales;f__Ruminococcaceae;g__Ruminococcus;s__	98.66	0.67	0	3000597	236179	0	0	0	3	0	0.000280114
MAG496	d__Bacteria;p__Firmicutes_A;c__Clostridia;o__Oscillospirales;f__Ruminococcaceae;g__Ruminococcus_C;s__Ruminococcus_C callidus	97.32	0	0	2531065	16364	0	0	5	16	3	0.00161379
MAG497	d__Bacteria;p__Firmicutes_A;c__Clostridia;o__Oscillospirales;f__Ruminococcaceae;g__Ruminococcus_C;s__Ruminococcus_C sp000433635	97.65	0	0	2544785	48527	0	0	5	10	0	0.00134213
MAG498	d__Bacteria;p__Firmicutes_A;c__Clostridia;o__Oscillospirales;f__Ruminococcaceae;g__Ruminococcus_C;s__Ruminococcus_C sp000437175	89.93	0.89	50	1994102	7538	0	0	4	7	1	0.000372024
MAG499	d__Bacteria;p__Firmicutes_A;c__Clostridia;o__Oscillospirales;f__Ruminococcaceae;g__Ruminococcus_C;s__Ruminococcus_C sp000437255	97.65	0.67	0	2090877	30689	0	1	4	9	1	0.000369325
MAG500	d__Bacteria;p__Firmicutes_A;c__Clostridia;o__Oscillospirales;f__Ruminococcaceae;g__Ruminococcus_C;s__Ruminococcus_C sp000980705	97.99	0	0	2476252	97565	0	0	3	13	2	0.00144005
MAG501	d__Bacteria;p__Firmicutes_A;c__Clostridia;o__Oscillospirales;f__Ruminococcaceae;g__Ruminococcus_C;s__Ruminococcus_C sp900545285	93.96	0.67	0	2125089	61759	0	0	0	6	0	0.000251191
MAG502	d__Bacteria;p__Firmicutes_A;c__Clostridia;o__Oscillospirales;f__Ruminococcaceae;g__Ruminococcus_D;s__Ruminococcus_D bicirculans	98.63	0	0	2558085	156915	0	0	12	30	3	0.00262976
MAG503	d__Bacteria;p__Firmicutes_A;c__Clostridia;o__Oscillospirales;f__Ruminococcaceae;g__Ruminococcus_D;s__Ruminococcus_D sp000434695	96.64	0	0	2446394	73030	0	0	4	5	0	0.000191442
MAG504	d__Bacteria;p__Firmicutes_A;c__Clostridia;o__Oscillospirales;f__Ruminococcaceae;g__Ruminococcus_F;s__Ruminococcus_F champanellensis	99.16	0.67	0	2405743	94279	0	0	3	12	0	0.000227091
MAG505	d__Bacteria;p__Firmicutes_A;c__Clostridia;o__Oscillospirales;f__Ruminococcaceae;g__Ruthenibacterium;s__Ruthenibacterium lactatiformans	97.96	0	0	3668824	93116	0	2	10	24	3	0.00147575
MAG506	d__Bacteria;p__Firmicutes_A;c__Clostridia;o__Oscillospirales;f__Ruminococcaceae;g__Ruthenibacterium;s__Ruthenibacterium sp900546885	95.92	0.85	0	2474195	50089	0	0	3	9	0	8.37652e-05
MAG507	d__Bacteria;p__Firmicutes_A;c__Clostridia;o__Oscillospirales;f__Ruminococcaceae;g__UBA1394;s__UBA1394 sp900538575	92.26	0.14	0	2324462	9731	0	0	1	2	0	0.000145336
MAG508	d__Bacteria;p__Firmicutes_A;c__Clostridia;o__Oscillospirales;f__Ruminococcaceae;g__UBA5884;s__UBA5884 sp900551505	86.11	1.34	0	1867182	15252	0	0	0	0	14	5.49457e-05
MAG509	d__Bacteria;p__Firmicutes_A;c__Clostridia;o__Oscillospirales;f__Ruminococcaceae;g__UMGS1826;s__UMGS1826 sp900555435	84.83	1.69	0	1995659	5031	0	0	0	2	0	0.000102372
MAG510	d__Bacteria;p__Firmicutes_A;c__Clostridia;o__Oscillospirales;f__Ruminococcaceae;g__UMGS363;s__UMGS363 sp900543105	96.64	0	0	2250949	72156	0	0	0	1	0	9.75938e-05
MAG511	d__Bacteria;p__Firmicutes_A;c__Clostridia;o__Oscillospirales;f__UBA644;g__;s__	97.76	0	0	2053701	81375	0	0	0	0	0	0.00022331
MAG512	d__Bacteria;p__Firmicutes_A;c__Clostridia;o__Oscillospirales;f__UBA644;g__UBA644;s__UBA644 sp002299265	96.42	0	0	2069809	161409	0	0	0	0	0	7.42354e-05
MAG513	d__Bacteria;p__Firmicutes_A;c__Clostridia;o__Oscillospirales;f__UBA644;g__UBA644;s__UBA644 sp900547165	90.38	0	0	1937270	75764	0	0	0	0	0	0.000120867
MAG514	d__Bacteria;p__Firmicutes_A;c__Clostridia;o__Peptostreptococcales;f__Anaerovoracaceae;g__;s__	95.15	1.06	0	2147751	19089	0	0	0	0	0	8.17919e-05
MAG515	d__Bacteria;p__Firmicutes_A;c__Clostridia;o__Peptostreptococcales;f__Anaerovoracaceae;g__CAG-145;s__CAG-145 sp000435715	93.62	0.78	0	1909165	9483	0	0	2	10	0	0.000118708
MAG516	d__Bacteria;p__Firmicutes_A;c__Clostridia;o__Peptostreptococcales;f__Anaerovoracaceae;g__CAG-238;s__CAG-238 sp000435615	97.87	0.71	0	2148947	69480	0	0	2	6	0	0.000164775
MAG517	d__Bacteria;p__Firmicutes_A;c__Clostridia;o__Peptostreptococcales;f__Anaerovoracaceae;g__CAG-238;s__CAG-238 sp900542245	94.15	0.71	0	2632481	60040	0	0	0	1	0	0.000873859
MAG518	d__Bacteria;p__Firmicutes_A;c__Clostridia;o__Peptostreptococcales;f__Anaerovoracaceae;g__CAG-238;s__CAG-238 sp900754805	97.52	0.71	0	2325839	18553	0	0	1	3	0	0.000216017
MAG519	d__Bacteria;p__Firmicutes_A;c__Clostridia;o__Peptostreptococcales;f__Anaerovoracaceae;g__Emergencia;s__Emergencia timonensis	99.29	0.71	0	4254050	30219	0	1	12	19	4	0.000128313
MAG520	d__Bacteria;p__Firmicutes_A;c__Clostridia;o__Peptostreptococcales;f__Anaerovoracaceae;g__UBA1191;s__UBA1191 sp900549125	89.78	1.32	60	1669753	7243	0	0	1	3	1	0.000319995
MAG521	d__Bacteria;p__Firmicutes_A;c__Clostridia;o__Peptostreptococcales;f__Peptostreptococcaceae;g__Intestinibacter;s__Intestinibacter sp900540355	97.18	0	0	2954040	54314	0	0	2	16	0	0.000210169
MAG522	d__Bacteria;p__Firmicutes_A;c__Clostridia;o__Peptostreptococcales;f__Peptostreptococcaceae;g__Romboutsia;s__Romboutsia timonensis	98.94	0	0	2875910	46122	0	0	0	4	0	0.000269227
MAG523	d__Bacteria;p__Firmicutes_A;c__Clostridia;o__UBA1212;f__UBA1255;g__UMGS1537;s__UMGS1537 sp900543695	95.98	0	0	2479899	94393	0	0	3	11	1	0.000139958
MAG524	d__Bacteria;p__Firmicutes_A;c__Clostridia;o__UMGS1810;f__UMGS1810;g__NSJ-50;s__NSJ-50 sp014385105	92.62	0	0	2212037	175116	0	0	0	0	0	0.000186114
MAG525	d__Bacteria;p__Firmicutes_A;c__Clostridia_A;o__Christensenellales;f__;g__;s__	92.74	1.69	33.33	1844312	29670	0	0	0	0	0	2.00034e-05
MAG526	d__Bacteria;p__Firmicutes_A;c__Clostridia_A;o__Christensenellales;f__Borkfalkiaceae;g__QALS01;s__QALS01 sp003150575	86.86	0.58	0	2128322	9957	0	2	2	14	2	4.93331e-05
MAG527	d__Bacteria;p__Firmicutes_A;c__Clostridia_A;o__Christensenellales;f__Borkfalkiaceae;g__QALS01;s__QALS01 sp900552625	93.15	2.49	25	3108309	17304	0	0	0	3	0	6.41582e-05
MAG528	d__Bacteria;p__Firmicutes_A;c__Clostridia_A;o__Christensenellales;f__Borkfalkiaceae;g__UBA10281;s__UBA10281 sp900554485	92.74	0.81	0	1743636	73625	0	0	0	3	0	0.000194008
MAG529	d__Bacteria;p__Firmicutes_A;c__Clostridia_A;o__Christensenellales;f__Borkfalkiaceae;g__UBA10281;s__UBA10281 sp900556195	89.99	2.42	0	1627999	46344	0	0	0	5	0	5.34946e-05
MAG530	d__Bacteria;p__Firmicutes_A;c__Clostridia_A;o__Christensenellales;f__Borkfalkiaceae;g__UBA7597;s__UBA7597 sp003448195	95.97	0	0	2112414	183710	0	0	2	7	1	0.000123426
MAG531	d__Bacteria;p__Firmicutes_A;c__Clostridia_A;o__Christensenellales;f__Borkfalkiaceae;g__UBA7597;s__UBA7597 sp900542935	88.7	0.81	0	1578220	4783	0	0	0	4	0	0.000247416
MAG532	d__Bacteria;p__Firmicutes_A;c__Clostridia_A;o__Christensenellales;f__CAG-138;g__PeH17;s__PeH17 sp000435055	93.55	0.81	0	1935867	99920	0	0	4	9	1	0.00349105
MAG533	d__Bacteria;p__Firmicutes_A;c__Clostridia_A;o__Christensenellales;f__CAG-138;g__Phil1;s__Phil1 sp001940855	97.58	0	0	2237797	64525	0	0	6	12	1	0.00180762
MAG534	d__Bacteria;p__Firmicutes_A;c__Clostridia_A;o__Christensenellales;f__CAG-138;g__SFEL01;s__SFEL01 sp004557245	99.19	1.08	0	1838890	38255	0	0	1	5	0	0.00101522
MAG535	d__Bacteria;p__Firmicutes_A;c__Clostridia_A;o__Christensenellales;f__CAG-138;g__UBA1685;s__UBA1685 sp002320595	97.98	0.4	0	2460247	15931	0	0	8	14	1	0.000283945
MAG536	d__Bacteria;p__Firmicutes_A;c__Clostridia_A;o__Christensenellales;f__CAG-314;g__CAG-314;s__CAG-314 sp000437915	93.15	0.81	0	1497543	199698	0	0	2	12	0	0.000193947
MAG537	d__Bacteria;p__Firmicutes_A;c__Clostridia_A;o__Christensenellales;f__CAG-552;g__HGM11386;s__HGM11386 sp900761915	91.16	1.59	0	2200451	61511	0	0	0	0	0	1.87477e-05
MAG538	d__Bacteria;p__Firmicutes_A;c__Clostridia_A;o__Christensenellales;f__CAG-74;g__Firm-11;s__Firm-11 sp900548145	98.39	3.49	0	3149554	27230	0	0	0	0	0	0.000533557
MAG539	d__Bacteria;p__Firmicutes_A;c__Clostridia_A;o__Christensenellales;f__CAG-74;g__Firm-11;s__Firm-11 sp900553905	95.16	0.27	0	3057677	85424	0	0	1	1	0	0.00046977
MAG540	d__Bacteria;p__Firmicutes_A;c__Clostridia_A;o__Christensenellales;f__CAG-74;g__SFFH01;s__SFFH01 sp900542395	84.62	0.56	0	2205827	4511	0	0	0	0	0	0.00071326
MAG541	d__Bacteria;p__Firmicutes_A;c__Clostridia_A;o__Christensenellales;f__CAG-74;g__SFFH01;s__SFFH01 sp900542445	91.13	0.81	0	2505838	7486	0	0	0	0	0	0.000373351
MAG542	d__Bacteria;p__Firmicutes_A;c__Clostridia_A;o__Christensenellales;f__CAG-74;g__SFHK01;s__SFHK01 sp004556395	91.38	1.63	0	3162682	34900	0	0	0	0	0	8.60045e-05
MAG543	d__Bacteria;p__Firmicutes_A;c__Clostridia_A;o__Christensenellales;f__CAG-74;g__UBA11524;s__UBA11524 sp000437595	99.3	0.47	0	3023346	27896	0	4	4	13	1	0.00367732
MAG544	d__Bacteria;p__Firmicutes_A;c__Clostridia_A;o__Christensenellales;f__CAG-917;g__CAG-349;s__CAG-349 sp003539515	91.24	0	0	1475871	55838	0	0	3	11	1	0.000969822
MAG545	d__Bacteria;p__Firmicutes_A;c__Clostridia_A;o__Christensenellales;f__CAG-917;g__CAG-475;s__CAG-475 sp000434435	84.79	0	0	1693250	118837	0	0	0	8	0	0.000582515
MAG546	d__Bacteria;p__Firmicutes_A;c__Clostridia_A;o__Christensenellales;f__Christensenellaceae;g__HGM11616;s__HGM11616 sp900761075	97.55	0.87	0	2358229	93246	0	0	0	0	0	6.52961e-05
MAG547	d__Bacteria;p__Firmicutes_A;c__Clostridia_A;o__Christensenellales;f__Christensenellaceae;g__QANA01;s__	97.58	0	0	1538744	32191	0	0	0	2	0	0.000274897
MAG548	d__Bacteria;p__Firmicutes_A;c__Clostridia_A;o__Christensenellales;f__QALW01;g__QALW01;s__QALW01 sp900547955	98.39	0.81	0	2185346	80943	0	0	0	4	0	9.29596e-05
MAG549	d__Bacteria;p__Firmicutes_A;c__Clostridia_A;o__Christensenellales;f__QALW01;g__UMGS1322;s__UMGS1322 sp900550765	90.84	1.47	0	2039089	8456	0	0	0	0	0	4.47005e-05
MAG550	d__Bacteria;p__Firmicutes_A;c__Clostridia_A;o__Christensenellales;f__UBA1750;g__UBA7102;s__UBA7102 sp900760085	90.32	0.81	0	2318273	5307	0	0	0	6	0	0.000113782
MAG551	d__Bacteria;p__Firmicutes_B;c__Peptococcia;o__Peptococcales;f__Peptococcaceae;g__QAKL01;s__QAKL01 sp003343815	86.18	1.91	14.29	1932748	18047	0	0	4	8	3	6.2591e-05
MAG552	d__Bacteria;p__Firmicutes_C;c__Negativicutes;o__Acidaminococcales;f__Acidaminococcaceae;g__Acidaminococcus;s__Acidaminococcus fermentans	94.99	1.2	0	1881822	7481	0	8	15	20	0	6.40522e-05
MAG553	d__Bacteria;p__Firmicutes_C;c__Negativicutes;o__Acidaminococcales;f__Acidaminococcaceae;g__Acidaminococcus;s__Acidaminococcus massiliensis	99.98	0	0	2639869	86215	0	4	8	14	0	0.000347786
MAG554	d__Bacteria;p__Firmicutes_C;c__Negativicutes;o__Acidaminococcales;f__Acidaminococcaceae;g__Acidaminococcus;s__Acidaminococcus provencensis	98.78	1.2	0	2378487	29919	0	8	8	14	1	0.000156512
MAG555	d__Bacteria;p__Firmicutes_C;c__Negativicutes;o__Acidaminococcales;f__Acidaminococcaceae;g__Acidaminococcus;s__Acidaminococcus sp000437815	96.75	0.62	33.33	1895942	8938	0	8	10	18	1	5.76458e-05
MAG556	d__Bacteria;p__Firmicutes_C;c__Negativicutes;o__Acidaminococcales;f__Acidaminococcaceae;g__Phascolarctobacterium;s__Phascolarctobacterium faecium	99.98	1.5	0	2366849	316592	0	12	7	10	1	0.00534358
MAG557	d__Bacteria;p__Firmicutes_C;c__Negativicutes;o__Acidaminococcales;f__Acidaminococcaceae;g__Phascolarctobacterium;s__Phascolarctobacterium sp000436095	99.4	0.6	0	1868964	200055	0	8	4	8	0	0.000148716
MAG558	d__Bacteria;p__Firmicutes_C;c__Negativicutes;o__Acidaminococcales;f__Acidaminococcaceae;g__Phascolarctobacterium;s__Phascolarctobacterium sp900544795	99.98	1.5	0	2395887	187321	0	2	2	6	0	0.000120862
MAG559	d__Bacteria;p__Firmicutes_C;c__Negativicutes;o__Acidaminococcales;f__Acidaminococcaceae;g__Phascolarctobacterium_A;s__Phascolarctobacterium_A sp900541915	99.7	0.9	0	1686053	18722	0	0	0	1	0	0.000293486
MAG560	d__Bacteria;p__Firmicutes_C;c__Negativicutes;o__Acidaminococcales;f__Acidaminococcaceae;g__Phascolarctobacterium_A;s__Phascolarctobacterium_A succinatutens	100	0.9	0	2192593	108775	0	13	12	21	2	0.00145601
MAG561	d__Bacteria;p__Firmicutes_C;c__Negativicutes;o__Acidaminococcales;f__Acidaminococcaceae;g__Phascolarctobacterium_A;s__Phascolarctobacterium_A succinatutens_A	99.38	0.6	0	2190137	25482	0	13	11	20	2	0.000508163
MAG562	d__Bacteria;p__Firmicutes_C;c__Negativicutes;o__Selenomonadales;f__Selenomonadaceae;g__Megamonas;s__Megamonas funiformis	100	0.63	0	2636900	53939	0	12	8	19	1	0.00153355
MAG563	d__Bacteria;p__Firmicutes_C;c__Negativicutes;o__Selenomonadales;f__Selenomonadaceae;g__Mitsuokella;s__Mitsuokella jalaludinii	99.53	0.08	0	2182056	53430	0	15	7	26	4	0.00164883
MAG564	d__Bacteria;p__Firmicutes_C;c__Negativicutes;o__Selenomonadales;f__Selenomonadaceae;g__Mitsuokella;s__Mitsuokella multacida	99.32	2.59	30.77	2629334	16461	0	16	9	28	4	0.000355
MAG565	d__Bacteria;p__Firmicutes_C;c__Negativicutes;o__Veillonellales;f__Dialisteraceae;g__Allisonella;s__Allisonella histaminiformans	98.73	0	0	1695971	127257	0	7	5	10	1	0.00400091
MAG566	d__Bacteria;p__Firmicutes_C;c__Negativicutes;o__Veillonellales;f__Dialisteraceae;g__Dialister;s__	100	0.63	0	2038592	55024	0	0	0	0	0	4.05536e-05
MAG567	d__Bacteria;p__Firmicutes_C;c__Negativicutes;o__Veillonellales;f__Dialisteraceae;g__Dialister;s__Dialister hominis	98.73	0.02	0	2076099	34914	0	7	5	9	0	0.00294689
MAG568	d__Bacteria;p__Firmicutes_C;c__Negativicutes;o__Veillonellales;f__Dialisteraceae;g__Dialister;s__Dialister invisus	98.01	0.63	0	1763368	204049	0	12	9	16	1	0.00199286
MAG569	d__Bacteria;p__Firmicutes_C;c__Negativicutes;o__Veillonellales;f__Dialisteraceae;g__Dialister;s__Dialister sp000434475	99.37	0.63	0	2142171	10948	0	8	5	13	1	0.000799063
MAG570	d__Bacteria;p__Firmicutes_C;c__Negativicutes;o__Veillonellales;f__Dialisteraceae;g__Dialister;s__Dialister sp002320515	98.1	0.02	100	2328888	8017	0	3	1	7	0	0.000319194
MAG571	d__Bacteria;p__Firmicutes_C;c__Negativicutes;o__Veillonellales;f__Dialisteraceae;g__Dialister;s__Dialister sp900541605	95.55	0.95	0	2066487	7008	0	2	0	2	0	6.43573e-05
MAG572	d__Bacteria;p__Firmicutes_C;c__Negativicutes;o__Veillonellales;f__Dialisteraceae;g__Dialister;s__Dialister succinatiphilus	100	0	0	2333007	33179	0	8	5	11	0	0.00122452
MAG573	d__Bacteria;p__Firmicutes_C;c__Negativicutes;o__Veillonellales;f__Megasphaeraceae;g__Caecibacter;s__Caecibacter hominis	91.51	1.39	20	2236968	5423	0	0	0	1	0	2.67254e-05
MAG574	d__Bacteria;p__Firmicutes_C;c__Negativicutes;o__Veillonellales;f__Megasphaeraceae;g__Caecibacter;s__Caecibacter sp003467125	100	0	0	2556766	84386	0	9	6	16	1	8.75764e-05
MAG575	d__Bacteria;p__Firmicutes_C;c__Negativicutes;o__Veillonellales;f__Megasphaeraceae;g__Megasphaera;s__Megasphaera elsdenii	98.6	0	0	2222715	41931	0	7	7	22	3	0.00123138
MAG576	d__Bacteria;p__Firmicutes_C;c__Negativicutes;o__Veillonellales;f__Megasphaeraceae;g__Megasphaera;s__Megasphaera sp000417505	99.1	0	0	2412311	68486	0	8	7	23	3	0.00148868
MAG577	d__Bacteria;p__Firmicutes_C;c__Negativicutes;o__Veillonellales;f__Megasphaeraceae;g__Megasphaera;s__Megasphaera sp001546855	97.22	0.6	0	2082447	15580	0	9	3	5	1	4.66957e-05
MAG578	d__Bacteria;p__Firmicutes_C;c__Negativicutes;o__Veillonellales;f__Veillonellaceae;g__Veillonella;s__	97.01	1.6	100	1924886	39512	0	10	15	36	2	0.000645595
MAG579	d__Bacteria;p__Firmicutes_C;c__Negativicutes;o__Veillonellales;f__Veillonellaceae;g__Veillonella;s__Veillonella atypica	96.43	0.9	100	1941193	46176	0	17	11	26	1	0.000384254
MAG580	d__Bacteria;p__Firmicutes_C;c__Negativicutes;o__Veillonellales;f__Veillonellaceae;g__Veillonella;s__Veillonella dispar_A	93.09	2.19	87.5	1943154	9659	0	11	14	37	2	0.000676099
MAG581	d__Bacteria;p__Firmicutes_C;c__Negativicutes;o__Veillonellales;f__Veillonellaceae;g__Veillonella;s__Veillonella parvula_A	100	0	0	2146210	282237	0	13	17	34	1	0.00073373
MAG582	d__Bacteria;p__Fusobacteriota;c__Fusobacteriia;o__Fusobacteriales;f__Fusobacteriaceae;g__Fusobacterium;s__Fusobacterium hwasookii	100	0	0	2373681	99631	0	12	12	34	2	6.17142e-05
MAG583	d__Bacteria;p__Fusobacteriota;c__Fusobacteriia;o__Fusobacteriales;f__Fusobacteriaceae;g__Fusobacterium_A;s__	100	1.12	0	2127740	50421	0	1	3	6	0	0.000510808
MAG584	d__Bacteria;p__Fusobacteriota;c__Fusobacteriia;o__Fusobacteriales;f__Fusobacteriaceae;g__Fusobacterium_A;s__Fusobacterium_A mortiferum	98.88	1.12	0	2616747	54887	0	15	14	28	1	0.00030242
MAG585	d__Bacteria;p__Fusobacteriota;c__Fusobacteriia;o__Fusobacteriales;f__Fusobacteriaceae;g__Fusobacterium_A;s__Fusobacterium_A sp900015295	84.27	2.62	33.33	1604820	4310	0	8	7	11	1	0.000186341
MAG586	d__Bacteria;p__Fusobacteriota;c__Fusobacteriia;o__Fusobacteriales;f__Fusobacteriaceae;g__Fusobacterium_A;s__Fusobacterium_A sp900543175	98.88	1.12	0	2267831	46789	0	0	3	4	0	9.5296e-05
MAG587	d__Bacteria;p__Fusobacteriota;c__Fusobacteriia;o__Fusobacteriales;f__Fusobacteriaceae;g__Fusobacterium_A;s__Fusobacterium_A ulcerans	100	2.25	0	3526567	74350	0	7	11	28	1	0.000196155
MAG588	d__Bacteria;p__Fusobacteriota;c__Fusobacteriia;o__Fusobacteriales;f__Fusobacteriaceae;g__Fusobacterium_A;s__Fusobacterium_A varium	100	2.25	0	3251817	75805	0	16	20	37	1	0.000149734
MAG589	d__Bacteria;p__Fusobacteriota;c__Fusobacteriia;o__Fusobacteriales;f__Fusobacteriaceae;g__Fusobacterium_B;s__Fusobacterium_B sp900541465	98.88	0.05	100	2219623	21047	0	0	0	1	0	2.54048e-05
MAG590	d__Bacteria;p__Proteobacteria;c__Alphaproteobacteria;o__RF32;f__CAG-239;g__51-20;s__51-20 sp001917175	90.32	1.77	50	1739990	7181	0	6	1	7	0	7.93892e-05
MAG591	d__Bacteria;p__Proteobacteria;c__Alphaproteobacteria;o__RF32;f__CAG-239;g__CAG-267;s__CAG-267 sp001917135	93.41	1.1	100	1721654	18933	0	6	0	8	0	8.11647e-05
MAG592	d__Bacteria;p__Proteobacteria;c__Alphaproteobacteria;o__RF32;f__CAG-239;g__CAG-495;s__CAG-495 sp000436375	97.85	0	0	1911680	53199	0	5	0	8	0	0.000237815
MAG593	d__Bacteria;p__Proteobacteria;c__Alphaproteobacteria;o__RF32;f__CAG-239;g__CAG-495;s__CAG-495 sp001917125	96.77	0	0	1765121	63817	0	6	1	11	1	0.000231492
MAG594	d__Bacteria;p__Proteobacteria;c__Gammaproteobacteria;o__Burkholderiales;f__Burkholderiaceae;g__CAG-521;s__CAG-521 sp000437635	97.4	1.46	0	2041512	364613	0	5	4	6	0	0.00204766
MAG595	d__Bacteria;p__Proteobacteria;c__Gammaproteobacteria;o__Burkholderiales;f__Burkholderiaceae;g__CAG-521;s__CAG-521 sp002329575	94.9	1.38	33.33	1870670	18848	0	1	0	2	0	9.0346e-05
MAG596	d__Bacteria;p__Proteobacteria;c__Gammaproteobacteria;o__Burkholderiales;f__Burkholderiaceae;g__CAG-521;s__CAG-521 sp900544345	93.91	1.67	16.67	1971774	10119	0	2	2	1	0	3.21514e-05
MAG597	d__Bacteria;p__Proteobacteria;c__Gammaproteobacteria;o__Burkholderiales;f__Burkholderiaceae;g__CAG-521;s__CAG-521 sp900553105	88.16	0.94	0	1623955	6934	0	0	0	0	0	7.52722e-05
MAG598	d__Bacteria;p__Proteobacteria;c__Gammaproteobacteria;o__Burkholderiales;f__Burkholderiaceae;g__CAG-521;s__CAG-521 sp900554675	95.36	0.62	100	1788017	34432	0	0	0	0	0	1.2592e-05
MAG599	d__Bacteria;p__Proteobacteria;c__Gammaproteobacteria;o__Burkholderiales;f__Burkholderiaceae;g__Duodenibacillus;s__Duodenibacillus massiliensis	98.59	0	0	2143471	14952	0	14	9	14	2	0.000172748
MAG600	d__Bacteria;p__Proteobacteria;c__Gammaproteobacteria;o__Burkholderiales;f__Burkholderiaceae;g__Duodenibacillus;s__Duodenibacillus sp003472385	98.75	0.62	0	2468817	129056	0	14	6	13	2	0.000264216
MAG601	d__Bacteria;p__Proteobacteria;c__Gammaproteobacteria;o__Burkholderiales;f__Burkholderiaceae;g__Duodenibacillus;s__Duodenibacillus sp900538905	98.75	0.62	0	2345598	202809	0	6	3	11	2	0.000679274
MAG602	d__Bacteria;p__Proteobacteria;c__Gammaproteobacteria;o__Burkholderiales;f__Burkholderiaceae;g__Duodenibacillus;s__Duodenibacillus sp900544255	89.22	2.75	36.36	1950024	5258	0	0	0	0	0	0.000139624
MAG603	d__Bacteria;p__Proteobacteria;c__Gammaproteobacteria;o__Burkholderiales;f__Burkholderiaceae;g__Duodenibacillus;s__Duodenibacillus sp900762555	98.75	1.46	0	2009315	55105	0	0	0	2	0	7.8374e-05
MAG604	d__Bacteria;p__Proteobacteria;c__Gammaproteobacteria;o__Burkholderiales;f__Burkholderiaceae;g__Duodenibacillus;s__Duodenibacillus sp900767875	99.38	0.62	0	2090400	37475	0	0	0	1	0	0.000186251
MAG605	d__Bacteria;p__Proteobacteria;c__Gammaproteobacteria;o__Burkholderiales;f__Burkholderiaceae;g__Mesosutterella;s__Mesosutterella multiformis	98.12	0	0	2531778	426721	0	13	9	13	2	0.000876354
MAG606	d__Bacteria;p__Proteobacteria;c__Gammaproteobacteria;o__Burkholderiales;f__Burkholderiaceae;g__Oxalobacter;s__	97.27	0.72	0	2202175	18419	0	6	9	19	2	2.19755e-05
MAG607	d__Bacteria;p__Proteobacteria;c__Gammaproteobacteria;o__Burkholderiales;f__Burkholderiaceae;g__Oxalobacter;s__Oxalobacter formigenes	99.04	0.96	0	2489751	113840	0	17	10	24	3	5.58926e-05
MAG608	d__Bacteria;p__Proteobacteria;c__Gammaproteobacteria;o__Burkholderiales;f__Burkholderiaceae;g__Parasutterella;s__Parasutterella excrementihominis	100	0.05	0	2772850	64226	0	17	7	22	2	0.000587919
MAG609	d__Bacteria;p__Proteobacteria;c__Gammaproteobacteria;o__Burkholderiales;f__Burkholderiaceae;g__Parasutterella;s__Parasutterella sp000980495	100	0	0	2365071	54257	0	17	6	21	2	0.000719351
MAG610	d__Bacteria;p__Proteobacteria;c__Gammaproteobacteria;o__Burkholderiales;f__Burkholderiaceae;g__Parasutterella;s__Parasutterella sp000980495	99.95	0	0	2819834	68491	0	14	7	21	2	0.000177431
MAG611	d__Bacteria;p__Proteobacteria;c__Gammaproteobacteria;o__Burkholderiales;f__Burkholderiaceae;g__Sutterella;s__	98.14	1.35	0	2478014	44396	0	0	0	1	0	3.61838e-05
MAG612	d__Bacteria;p__Proteobacteria;c__Gammaproteobacteria;o__Burkholderiales;f__Burkholderiaceae;g__Sutterella;s__Sutterella faecalis	99.38	0	0	2535168	8810	0	14	6	10	2	0.000386578
MAG613	d__Bacteria;p__Proteobacteria;c__Gammaproteobacteria;o__Burkholderiales;f__Burkholderiaceae;g__Sutterella;s__Sutterella parvirubra	98.14	1.55	0	2572691	66781	0	8	4	9	0	7.09353e-05
MAG614	d__Bacteria;p__Proteobacteria;c__Gammaproteobacteria;o__Burkholderiales;f__Burkholderiaceae;g__Sutterella;s__Sutterella seckii_A	100	0	0	2618256	31448	0	14	6	11	2	0.000224253
MAG615	d__Bacteria;p__Proteobacteria;c__Gammaproteobacteria;o__Burkholderiales;f__Burkholderiaceae;g__Sutterella;s__Sutterella sp900543805	97.38	1.25	0	2390576	99919	0	0	0	2	0	5.26767e-05
MAG616	d__Bacteria;p__Proteobacteria;c__Gammaproteobacteria;o__Burkholderiales;f__Burkholderiaceae;g__Sutterella;s__Sutterella sp900545275	97.38	1.25	0	2442809	115887	0	0	1	2	0	0.000100734
MAG617	d__Bacteria;p__Proteobacteria;c__Gammaproteobacteria;o__Burkholderiales;f__Burkholderiaceae;g__Sutterella;s__Sutterella wadsworthensis	100	0	0	2862582	75347	0	13	5	15	4	0.00153904
MAG618	d__Bacteria;p__Proteobacteria;c__Gammaproteobacteria;o__Burkholderiales;f__Burkholderiaceae;g__Sutterella;s__Sutterella wadsworthensis_A	97.52	0	0	2255905	29641	0	7	4	7	0	0.00258376
MAG619	d__Bacteria;p__Proteobacteria;c__Gammaproteobacteria;o__Burkholderiales;f__Burkholderiaceae;g__Turicimonas;s__Turicimonas muris	96.56	2.08	25	2665475	35401	0	9	5	12	0	1.70048e-05
MAG620	d__Bacteria;p__Proteobacteria;c__Gammaproteobacteria;o__Enterobacterales;f__Enterobacteriaceae;g__Citrobacter;s__Citrobacter freundii	84.47	4.4	69.12	4101385	74435	0	54	98	245	24	0.00104233
MAG621	d__Bacteria;p__Proteobacteria;c__Gammaproteobacteria;o__Enterobacterales;f__Enterobacteriaceae;g__Citrobacter;s__Citrobacter portucalensis	99.97	0.45	25	4988512	453412	0	36	82	169	16	0.00156241
MAG622	d__Bacteria;p__Proteobacteria;c__Gammaproteobacteria;o__Enterobacterales;f__Enterobacteriaceae;g__Citrobacter_B;s__Citrobacter_B koseri	96.68	1.1	55.56	4461093	103013	0	69	88	242	25	0.00032596
MAG623	d__Bacteria;p__Proteobacteria;c__Gammaproteobacteria;o__Enterobacterales;f__Enterobacteriaceae;g__Cronobacter;s__Cronobacter malonaticus	93.23	1.04	45.45	3885153	16810	0	42	31	107	24	0.000107491
MAG624	d__Bacteria;p__Proteobacteria;c__Gammaproteobacteria;o__Enterobacterales;f__Enterobacteriaceae;g__Enterobacter;s__Enterobacter asburiae_B	94.04	2.27	36.67	4558756	101893	0	64	72	151	45	0.00124305
MAG625	d__Bacteria;p__Proteobacteria;c__Gammaproteobacteria;o__Enterobacterales;f__Enterobacteriaceae;g__Enterobacter;s__Enterobacter bugandensis	93.56	2.79	76.19	4355055	22000	0	62	72	204	54	0.000451403
MAG626	d__Bacteria;p__Proteobacteria;c__Gammaproteobacteria;o__Enterobacterales;f__Enterobacteriaceae;g__Enterobacter;s__Enterobacter hormaechei	99.97	0.09	33.33	4734534	214422	0	62	60	162	33	0.0024443
MAG627	d__Bacteria;p__Proteobacteria;c__Gammaproteobacteria;o__Enterobacterales;f__Enterobacteriaceae;g__Enterobacter;s__Enterobacter roggenkampii	98.45	1.53	80	4444417	69934	0	75	72	191	45	0.000720409
MAG628	d__Bacteria;p__Proteobacteria;c__Gammaproteobacteria;o__Enterobacterales;f__Enterobacteriaceae;g__Escherichia;s__Escherichia coli	99.97	0.04	0	4683200	218938	0	87	135	267	30	0.0118544
MAG629	d__Bacteria;p__Proteobacteria;c__Gammaproteobacteria;o__Enterobacterales;f__Enterobacteriaceae;g__Klebsiella;s__Klebsiella aerogenes	99.7	0.1	0	4989017	56079	0	61	83	215	35	0.000761134
MAG630	d__Bacteria;p__Proteobacteria;c__Gammaproteobacteria;o__Enterobacterales;f__Enterobacteriaceae;g__Klebsiella;s__Klebsiella pneumoniae	100	0.07	50	5335268	174270	0	99	69	219	34	0.0028561
MAG631	d__Bacteria;p__Proteobacteria;c__Gammaproteobacteria;o__Enterobacterales;f__Enterobacteriaceae;g__Klebsiella;s__Klebsiella variicola	83.16	4.87	67.11	4771642	8975	0	86	82	274	50	0.000424367
MAG632	d__Bacteria;p__Proteobacteria;c__Gammaproteobacteria;o__Enterobacterales;f__Enterobacteriaceae;g__Kluyvera;s__Kluyvera ascorbata_B	87.15	4.49	25	4365852	8919	0	42	68	156	49	0.000386722
MAG633	d__Bacteria;p__Proteobacteria;c__Gammaproteobacteria;o__Enterobacterales;f__Enterobacteriaceae;g__Kosakonia;s__Kosakonia cowanii	98.34	1.97	54.55	4415143	25918	0	49	53	105	22	9.22331e-05
MAG634	d__Bacteria;p__Proteobacteria;c__Gammaproteobacteria;o__Enterobacterales;f__Enterobacteriaceae;g__Providencia;s__	93.78	0.54	0	3792871	10498	0	3	18	33	0	5.53845e-05
MAG635	d__Bacteria;p__Proteobacteria;c__Gammaproteobacteria;o__Enterobacterales;f__Enterobacteriaceae;g__Raoultella;s__Raoultella ornithinolytica	95.32	2.51	17.39	5299025	17273	0	67	69	205	36	5.99979e-05
MAG636	d__Bacteria;p__Proteobacteria;c__Gammaproteobacteria;o__Enterobacterales;f__Pasteurellaceae;g__Haemophilus_D;s__	99.89	1.08	85.71	2108481	138714	0	17	13	38	2	0.000429418
MAG637	d__Bacteria;p__Proteobacteria;c__Gammaproteobacteria;o__Enterobacterales;f__Pasteurellaceae;g__Haemophilus_D;s__Haemophilus_D parainfluenzae_K	95.29	0.68	28.57	1869791	11730	0	21	16	45	2	0.000362975
MAG638	d__Bacteria;p__Proteobacteria;c__Gammaproteobacteria;o__Enterobacterales;f__Pasteurellaceae;g__Haemophilus_D;s__Haemophilus_D sp900756875	99.66	1.83	100	1994636	36167	0	22	13	38	1	0.000796433
MAG639	d__Bacteria;p__Proteobacteria;c__Gammaproteobacteria;o__Enterobacterales;f__Succinivibrionaceae;g__Succinivibrio;s__Succinivibrio hippei_A	97.65	1.67	40	2304082	9244	0	0	0	0	0	1.87682e-05
MAG640	d__Bacteria;p__Proteobacteria;c__Gammaproteobacteria;o__Enterobacterales;f__Succinivibrionaceae;g__Succinivibrio;s__Succinivibrio sp000431835	97.91	0.88	50	2211965	8957	0	12	7	14	0	6.9934e-05
MAG641	d__Bacteria;p__Synergistota;c__Synergistia;o__Synergistales;f__Dethiosulfovibrionaceae;g__Pyramidobacter;s__Pyramidobacter piscolens	88.44	3.39	0	2290737	7677	0	10	15	20	3	7.8132e-05
MAG642	d__Bacteria;p__Synergistota;c__Synergistia;o__Synergistales;f__Dethiosulfovibrionaceae;g__Pyramidobacter;s__Pyramidobacter sp009695745	100	0.46	0	2543596	121593	0	6	10	11	1	2.94292e-05
MAG643	d__Bacteria;p__Synergistota;c__Synergistia;o__Synergistales;f__Synergistaceae;g__An23;s__An23 sp900544635	99.15	0	0	2316153	17855	0	0	3	4	0	7.70428e-05
MAG644	d__Bacteria;p__Verrucomicrobiota;c__Lentisphaeria;o__Victivallales;f__UBA1829;g__UBA11452;s__UBA11452 sp003526375	80.86	2.59	0	4467612	4862	0	11	6	17	1	6.20123e-05
MAG645	d__Bacteria;p__Verrucomicrobiota;c__Lentisphaeria;o__Victivallales;f__UBA1829;g__UBA1829;s__UBA1829 sp900549045	93.21	1.35	0	3263181	17638	0	6	1	2	0	0.000190963
MAG646	d__Bacteria;p__Verrucomicrobiota;c__Lentisphaeria;o__Victivallales;f__UBA1829;g__UBA1829;s__UBA1829 sp900549415	92.54	3.38	0	3583072	12041	0	7	2	3	0	0.000109292
MAG647	d__Bacteria;p__Verrucomicrobiota;c__Lentisphaeria;o__Victivallales;f__Victivallaceae;g__Victivallis;s__Victivallis sp002998355	94.59	2.03	0	5171913	106453	0	15	6	13	1	0.00020166
MAG648	d__Bacteria;p__Verrucomicrobiota;c__Lentisphaeria;o__Victivallales;f__Victivallaceae;g__Victivallis;s__Victivallis vadensis	90.03	3.38	14.29	4700810	10517	0	14	8	19	1	7.03416e-05
MAG649	d__Bacteria;p__Verrucomicrobiota;c__Verrucomicrobiae;o__Verrucomicrobiales;f__Akkermansiaceae;g__Akkermansia;s__	97.96	0.68	0	3054043	380150	0	2	1	18	1	0.000193432
MAG650	d__Bacteria;p__Verrucomicrobiota;c__Verrucomicrobiae;o__Verrucomicrobiales;f__Akkermansiaceae;g__Akkermansia;s__Akkermansia muciniphila	97.96	0	0	2868325	127247	0	8	7	26	3	0.00143857
MAG651	d__Bacteria;p__Verrucomicrobiota;c__Verrucomicrobiae;o__Verrucomicrobiales;f__Akkermansiaceae;g__Akkermansia;s__Akkermansia muciniphila_B	97.96	0	0	3036353	166683	0	5	7	23	1	0.000759804
MAG652	d__Bacteria;p__Verrucomicrobiota;c__Verrucomicrobiae;o__Verrucomicrobiales;f__Akkermansiaceae;g__Akkermansia;s__Akkermansia sp001580195	96.94	1.36	33.33	3027506	29576	0	9	3	11	1	0.000166199
MAG653	d__Archaea;p__Methanobacteriota;c__Methanobacteria;o__Methanobacteriales;f__Methanobacteriaceae;g__Methanobrevibacter_A;s__Methanobrevibacter_A sp900766745	94	1.78	0	1552276	8743	0	0	0	1	0	0.000121636
MAG654	d__Archaea;p__Methanobacteriota;c__Methanobacteria;o__Methanobacteriales;f__Methanobacteriaceae;g__Methanobrevibacter_A;s__Methanobrevibacter_A smithii	100	0	0	1712000	217937	0	2	2	9	0	0.000660683
